# Supplementary material for: N-Benzyl­aniline
Source: Acta Crystallogr Sect E Struct Rep Online. 2011 Apr 22;67(Pt 5):o1195. doi: 10.1107/S1600536811014553 (PMC3089167; doi:10.1107/S1600536811014553)
Supplement: Supplementary file 3 [file e-67-o1195-Isup3.hkl]

# 
# h,k,l, Fc-squared, Fo-squared, sigma(Fo-squared) and status flag 
# 
data_I
_shelx_title ' ba041_s in P2(1)/c' 
_shelx_refln_list_code          4 
_shelx_F_calc_maximum       93.49 
_exptl_crystal_F_000       784.00 
_reflns_d_resolution_high  0.7571 
 
loop_ 
 _symmetry_equiv_pos_as_xyz 
 'x, y, z' 
 '-x, y+1/2, -z+1/2' 
 '-x, -y, -z' 
 'x, -y-1/2, z-1/2' 
 
_cell_length_a    18.8185 
_cell_length_b     5.7911 
_cell_length_c    19.3911 
_cell_angle_alpha  90.000 
_cell_angle_beta  103.338 
_cell_angle_gamma  90.000 
 
_shelx_F_squared_multiplier     1.000 
 
loop_ 
 _refln_index_h 
 _refln_index_k 
 _refln_index_l 
 _refln_F_squared_calc 
 _refln_F_squared_meas 
 _refln_F_squared_sigma 
 _refln_observed_status 
   1   0   0        0.25        0.00      0.01 o 
   3   0   0        0.90        0.86      0.28 o 
   5   0   0       13.34       14.49      0.64 o 
   6   0   0      237.74      242.01      2.76 o 
   7   0   0        9.69       10.02      0.25 o 
   8   0   0     8741.30     8648.59     27.80 o 
  10   0   0      134.01      172.25      4.06 o 
  11   0   0       45.59       48.85      1.35 o 
  12   0   0     1185.11     1284.71     39.15 o 
  13   0   0       22.86       33.41      0.63 o 
  14   0   0      431.06      493.83     15.54 o 
  15   0   0       20.61       24.66      1.19 o 
  16   0   0      474.90      475.84     17.85 o 
  17   0   0        7.90       10.94      0.58 o 
  18   0   0      165.67      142.55      6.17 o 
  19   0   0       20.20       22.81      1.89 o 
  20   0   0        0.89        0.83      0.37 o 
  21   0   0        0.13       -0.06      0.35 o 
  22   0   0       29.62       40.13      2.15 o 
  23   0   0        1.29        1.81      1.32 o 
  24   0   0        6.94       10.44      1.57 o 
   1   1   0      236.94      167.66      5.95 o 
   2   1   0     5822.65     5325.52     14.93 o 
   3   1   0      188.98      168.56      3.36 o 
   5   1   0       76.90       73.68      1.16 o 
   6   1   0      911.51      889.24     20.73 o 
   7   1   0       25.92       24.06      0.22 o 
   8   1   0     2623.56     2796.36     22.29 o 
   9   1   0        0.66        0.30      0.16 o 
  10   1   0      287.83      310.18      3.62 o 
  11   1   0       11.89       13.03      0.33 o 
  12   1   0       18.07       14.31      0.68 o 
  13   1   0        0.00       -0.20      0.20 o 
  14   1   0      119.87      127.92      2.92 o 
  15   1   0        1.42        0.97      0.26 o 
  16   1   0       38.77       49.99      0.84 o 
  17   1   0       10.42       10.52      0.57 o 
  18   1   0       20.42       18.46      0.86 o 
  19   1   0        0.12        0.49      0.28 o 
  20   1   0        1.32        0.00      0.45 o 
  21   1   0        9.78       12.19      1.52 o 
  22   1   0       10.76       12.11      0.77 o 
  23   1   0        0.61        0.36      0.55 o 
   0   2   0       18.07       15.55      0.71 o 
   1   2   0        2.70        2.13      0.30 o 
   2   2   0     2301.95     2272.22     18.64 o 
   3   2   0        2.65        2.75      0.22 o 
   4   2   0      182.23      184.51      2.62 o 
   5   2   0      122.78      128.79      1.43 o 
   6   2   0       90.19      101.00      1.23 o 
   7   2   0       35.91       35.09      0.48 o 
   8   2   0     1404.76     1407.28     12.57 o 
   9   2   0        6.45        7.73      0.27 o 
  10   2   0      181.62      177.33      3.03 o 
  11   2   0       35.79       35.15      0.65 o 
  12   2   0      537.67      557.13      7.05 o 
  13   2   0       43.97       42.29      1.23 o 
  14   2   0      308.34      309.47      5.42 o 
  15   2   0        0.29        0.20      0.71 o 
  16   2   0      371.50      388.59      8.83 o 
  17   2   0        0.06        0.09      0.30 o 
  18   2   0       19.17       18.20      0.87 o 
  19   2   0        2.13        1.69      0.36 o 
  20   2   0       21.74       23.55      0.87 o 
  21   2   0        0.04       -0.02      0.35 o 
  22   2   0        3.77        1.95      0.43 o 
  23   2   0        0.68        1.66      0.83 o 
   1   3   0        2.55        2.77      0.30 o 
   2   3   0     2237.82     2375.02     19.93 o 
   3   3   0       22.15       23.23      0.47 o 
   4   3   0        8.51       10.54      0.38 o 
   5   3   0       15.50       10.92      0.84 o 
   6   3   0      187.07      239.67      2.88 o 
   7   3   0       24.97       26.28      0.44 o 
   8   3   0      148.32      153.31      2.42 o 
   9   3   0        0.48        0.34      0.28 o 
  10   3   0      416.23      378.10      6.04 o 
  11   3   0      111.50      103.07      2.36 o 
  12   3   0       28.88       26.92      1.93 o 
  13   3   0       29.25       28.14      1.42 o 
  14   3   0      431.28      422.72     13.10 o 
  15   3   0       40.29       40.03      1.19 o 
  16   3   0       62.07       60.65      1.77 o 
  17   3   0        0.16       -0.36      0.41 o 
  18   3   0        0.41       -0.43      0.49 o 
  19   3   0        0.75        0.73      0.51 o 
  20   3   0        1.12        1.93      0.53 o 
  21   3   0        5.84        8.27      0.64 o 
  22   3   0        0.16        0.31      0.56 o 
   0   4   0        5.18        1.64      0.54 o 
   1   4   0       21.85       18.87      0.54 o 
   2   4   0        3.78        4.41      0.40 o 
   3   4   0       36.87       37.73      0.70 o 
   4   4   0      120.55       96.22      2.54 o 
   5   4   0      107.06      110.02      1.66 o 
   6   4   0      386.37      380.64      8.47 o 
   7   4   0       37.22       37.11      0.89 o 
   8   4   0      199.17      186.75      4.07 o 
   9   4   0       59.19       51.61      1.41 o 
  10   4   0      213.00      211.24      6.26 o 
  11   4   0      109.55      108.67      3.84 o 
  12   4   0      155.17      154.57      1.93 o 
  13   4   0        9.96        8.72      0.59 o 
  14   4   0       25.43       18.03      0.79 o 
  15   4   0       20.61       18.37      0.80 o 
  16   4   0       13.80       11.16      0.68 o 
  17   4   0        4.84        3.14      0.58 o 
  18   4   0        5.38        4.83      0.99 o 
  19   4   0        9.42        9.39      0.68 o 
  20   4   0       32.27       41.85      1.05 o 
   1   5   0      270.08      266.39      4.30 o 
   2   5   0        9.00       13.64      3.72 o 
   3   5   0      424.40      424.99      9.89 o 
   4   5   0       30.15       33.59      2.15 o 
   5   5   0        3.93        3.33      0.77 o 
   6   5   0        1.52        1.64      0.53 o 
   7   5   0       12.47       15.17      0.86 o 
   8   5   0       16.81       15.99      0.75 o 
   9   5   0       10.20        7.51      0.45 o 
  10   5   0       48.15       50.78      3.48 o 
  11   5   0        2.16        2.88      1.39 o 
  12   5   0       11.65        8.25      0.63 o 
  13   5   0       21.08       19.12      0.87 o 
  14   5   0        0.09        0.00      0.59 o 
  15   5   0       17.77       20.52      0.92 o 
  16   5   0       22.75       24.60      0.95 o 
  17   5   0        0.91        1.26      0.66 o 
  18   5   0        1.17        1.90      0.67 o 
   0   6   0      551.51      596.45      5.25 o 
   1   6   0       10.70       12.92      2.79 o 
   2   6   0       40.59       41.69      1.29 o 
   3   6   0       30.54       30.79      1.09 o 
   4   6   0       93.68       89.09      2.30 o 
   5   6   0        0.18        0.21      0.80 o 
   6   6   0       18.65       17.14      0.86 o 
   7   6   0        3.51        2.70      0.66 o 
   8   6   0       22.47       18.60      0.91 o 
   9   6   0        0.36        0.25      0.60 o 
  10   6   0        0.30        1.10      0.97 o 
  11   6   0        0.19       -0.20      0.70 o 
  12   6   0       13.96       12.35      0.89 o 
  13   6   0       10.99       11.80      0.81 o 
  14   6   0       11.90       14.49      0.87 o 
  15   6   0       21.43       27.65      1.11 o 
   1   7   0        3.68        3.88      0.98 o 
   2   7   0        3.12        3.76      0.85 o 
   3   7   0        0.64        1.03      1.72 o 
   4   7   0        0.37        1.78      2.24 o 
   5   7   0        0.84        1.43      1.10 o 
   6   7   0       38.63       41.48      1.32 o 
   7   7   0        5.56        6.94      0.93 o 
   8   7   0       20.45       23.34      3.15 o 
   9   7   0        7.50       16.35      2.41 o 
 -24   1   1        0.31        1.04      0.96 o 
 -23   1   1        5.38        5.66      1.02 o 
 -22   1   1       18.21       20.80      0.75 o 
 -21   1   1        5.94        4.44      0.46 o 
 -20   1   1        5.01        5.05      0.42 o 
 -19   1   1      100.18       99.41      3.17 o 
 -18   1   1       27.14       26.25      1.15 o 
 -17   1   1       74.42       67.26      1.48 o 
 -16   1   1       47.28       44.22      1.73 o 
 -15   1   1        2.96        3.86      0.64 o 
 -14   1   1        9.03       11.03      0.53 o 
 -13   1   1        9.59        8.18      0.55 o 
 -12   1   1        0.67        0.00      0.17 o 
 -11   1   1      235.40      271.59      2.55 o 
 -10   1   1      416.97      465.52      4.51 o 
  -9   1   1     1786.53     1927.84     16.39 o 
  -8   1   1       25.64       32.75      0.69 o 
  -7   1   1      100.97      100.58      1.58 o 
  -6   1   1      585.20      602.84      4.97 o 
  -5   1   1     7200.49     6722.36     21.77 o 
  -4   1   1      675.39      614.80      7.20 o 
  -3   1   1     1340.90     1187.95     75.73 o 
  -1   1   1       24.07       21.25      0.68 o 
   0   1   1      562.86      395.59     23.67 o 
   1   1   1      305.40      243.20     11.66 o 
   3   1   1     1711.15     1641.00     11.64 o 
   4   1   1     1691.02     1569.44     17.01 o 
   5   1   1     3499.32     3324.82     64.17 o 
   6   1   1      890.47      922.41      7.57 o 
   7   1   1      126.33      133.84      2.21 o 
   8   1   1      171.15      189.44      2.13 o 
   9   1   1     1079.23     1180.14      9.35 o 
  10   1   1      503.59      557.14      6.88 o 
  11   1   1      140.01      155.19      1.26 o 
  12   1   1       58.48       60.87      0.83 o 
  13   1   1        3.56        3.00      0.24 o 
  14   1   1       18.83       20.23      0.58 o 
  15   1   1        0.04       -0.27      0.27 o 
  16   1   1      119.25      114.75      2.22 o 
  17   1   1       42.66       39.19      1.37 o 
  18   1   1       67.45       61.81      1.68 o 
  19   1   1       25.40       24.55      1.05 o 
  20   1   1       27.78       31.82      1.98 o 
  21   1   1        7.11        7.45      0.69 o 
  22   1   1       10.53       10.49      0.59 o 
  23   1   1        0.71        0.35      0.62 o 
 -23   2   1       39.09       46.90      2.78 o 
 -22   2   1        6.71        7.65      0.65 o 
 -21   2   1        3.52        4.75      0.59 o 
 -20   2   1        8.32        8.86      0.55 o 
 -19   2   1       45.13       49.43      1.65 o 
 -18   2   1       36.59       35.58      1.10 o 
 -17   2   1        7.77        9.12      0.71 o 
 -16   2   1        5.42        7.32      1.55 o 
 -15   2   1      117.84      116.00      3.38 o 
 -14   2   1      105.16      106.48      1.75 o 
 -13   2   1      158.64      162.01      2.27 o 
 -12   2   1       85.01       75.20      1.07 o 
 -11   2   1      478.39      464.94      5.89 o 
 -10   2   1       23.97       29.96      0.38 o 
  -9   2   1      447.52      414.00     12.44 o 
  -8   2   1      347.16      366.12      4.39 o 
  -7   2   1       20.61       18.27      1.61 o 
  -6   2   1     1280.09     1346.86      7.60 o 
  -5   2   1      594.32      542.07      5.56 o 
  -4   2   1     2176.24     2191.50     25.79 o 
  -3   2   1     1775.53     1770.30     13.65 o 
  -2   2   1       86.71       84.00      0.60 o 
  -1   2   1      227.53      215.02      0.94 o 
   0   2   1        1.71        2.31      0.14 o 
   1   2   1      452.41      441.78      1.95 o 
   2   2   1       19.77       19.90      0.33 o 
   3   2   1      223.99      246.96      1.24 o 
   4   2   1     1621.13     1473.45    104.49 o 
   5   2   1     1138.32     1122.16     15.27 o 
   6   2   1      915.19      943.35      5.21 o 
   7   2   1       27.56       27.48      0.57 o 
   8   2   1      207.32      241.07      4.46 o 
   9   2   1      144.96      147.85      1.47 o 
  10   2   1       74.17       81.85      3.87 o 
  11   2   1       90.39       86.67      0.99 o 
  12   2   1      514.06      482.82      7.74 o 
  13   2   1        1.45        0.79      0.42 o 
  14   2   1      161.98      154.89      2.75 o 
  15   2   1      165.55      162.20      3.71 o 
  16   2   1       65.78       72.86      2.83 o 
  17   2   1        5.99        6.07      0.52 o 
  18   2   1       19.41       19.10      1.11 o 
  19   2   1        7.00        7.55      0.55 o 
  20   2   1        5.29        2.86      0.47 o 
  21   2   1        0.16        0.43      0.45 o 
  22   2   1        3.82        5.45      0.52 o 
  23   2   1       17.65       22.58      1.47 o 
 -22   3   1       12.73       13.98      0.76 o 
 -21   3   1        0.46        1.06      0.52 o 
 -20   3   1        2.89        4.37      0.53 o 
 -19   3   1        8.46        8.20      0.67 o 
 -18   3   1        2.93        1.80      0.49 o 
 -17   3   1        0.69        0.64      0.36 o 
 -16   3   1       81.06       77.51      1.85 o 
 -15   3   1       20.54       24.74      1.10 o 
 -14   3   1      321.65      320.42      7.12 o 
 -13   3   1        5.89        8.40      0.66 o 
 -12   3   1      458.58      457.11      6.86 o 
 -11   3   1       69.64       63.20      3.49 o 
 -10   3   1      215.96      191.77      3.43 o 
  -9   3   1        0.41       -0.27      0.27 o 
  -8   3   1       32.60       26.62      1.05 o 
  -7   3   1       44.95       43.86      0.50 o 
  -6   3   1      680.67      700.27      7.44 o 
  -5   3   1       81.99       93.32      1.50 o 
  -4   3   1        2.73        1.42      0.25 o 
  -3   3   1      358.48      358.08      5.46 o 
  -2   3   1      251.70      238.18      2.26 o 
  -1   3   1      457.38      451.59      4.16 o 
   0   3   1       47.73       51.36      0.66 o 
   1   3   1       38.53       34.74      0.55 o 
   2   3   1      267.03      275.44      3.83 o 
   3   3   1       21.56       23.81      0.51 o 
   4   3   1       37.11       46.68      0.73 o 
   5   3   1        0.25       -0.24      0.24 o 
   6   3   1      287.02      288.32      5.06 o 
   7   3   1      210.92      225.74      3.59 o 
   8   3   1        0.02       -0.23      0.25 o 
   9   3   1        7.44        5.96      0.35 o 
  10   3   1      225.50      204.12      5.10 o 
  11   3   1       51.13       47.57      0.86 o 
  12   3   1      721.58      671.23     31.06 o 
  13   3   1       46.24       50.84      1.90 o 
  14   3   1       96.02       95.09      3.21 o 
  15   3   1       41.17       40.47      1.62 o 
  16   3   1       19.00       15.09      0.92 o 
  17   3   1        0.99        0.50      0.43 o 
  18   3   1       10.23        8.48      0.59 o 
  19   3   1        3.31        3.42      0.62 o 
  20   3   1       25.81       33.21      0.93 o 
  21   3   1        1.30        1.93      1.11 o 
  22   3   1        2.41        2.51      0.62 o 
 -20   4   1        0.69        1.29      0.61 o 
 -19   4   1        0.15       -0.21      0.57 o 
 -18   4   1        0.14       -0.59      0.59 o 
 -17   4   1       14.92       14.36      1.24 o 
 -16   4   1       66.78       64.37      1.27 o 
 -15   4   1       18.26       15.64      0.78 o 
 -14   4   1        0.06       -0.46      0.59 o 
 -13   4   1       10.55        9.99      0.60 o 
 -12   4   1       55.09       47.21      1.26 o 
 -11   4   1        0.64        1.06      0.41 o 
 -10   4   1      680.47      646.40      8.15 o 
  -9   4   1       34.74       32.77      1.49 o 
  -8   4   1      201.70      215.59      4.39 o 
  -7   4   1        8.43        8.67      1.55 o 
  -6   4   1      673.61      690.88     16.43 o 
  -5   4   1       49.23       49.82      1.25 o 
  -4   4   1        0.20       -0.08      0.38 o 
  -3   4   1       25.54       25.86      0.66 o 
  -2   4   1      193.45      181.71      1.78 o 
  -1   4   1       10.32       10.15      0.50 o 
   0   4   1       56.40       47.01      0.63 o 
   1   4   1        1.13        0.78      0.30 o 
   2   4   1       74.75       80.18      0.88 o 
   3   4   1       70.33       58.61      1.65 o 
   4   4   1      326.22      357.46      2.90 o 
   5   4   1      169.68      157.72      2.54 o 
   6   4   1       45.69       45.35      2.82 o 
   7   4   1       55.84       48.78      1.00 o 
   8   4   1       13.66        9.88      0.69 o 
   9   4   1      259.61      254.63      3.95 o 
  10   4   1      307.85      283.92      3.23 o 
  11   4   1       12.24       11.45      0.95 o 
  12   4   1      120.72      109.34      1.98 o 
  13   4   1       20.13       19.53      0.84 o 
  14   4   1       28.94       28.03      1.27 o 
  15   4   1        0.01       -0.27      0.52 o 
  16   4   1       62.62       60.51      2.15 o 
  17   4   1        0.00       -0.39      0.56 o 
  18   4   1       12.31       11.48      0.75 o 
  19   4   1       22.11       26.84      1.05 o 
  20   4   1        8.89        8.68      0.87 o 
 -18   5   1       11.13       12.01      0.77 o 
 -17   5   1       17.47       19.44      0.92 o 
 -16   5   1        5.36        5.34      0.66 o 
 -15   5   1       24.82       27.63      0.97 o 
 -14   5   1       25.71       27.08      0.94 o 
 -13   5   1       28.61       32.00      2.30 o 
 -12   5   1       56.80       51.81      1.71 o 
 -11   5   1       54.30       51.79      1.60 o 
 -10   5   1        2.97        2.13      0.57 o 
  -9   5   1      229.00      211.36      4.98 o 
  -8   5   1        1.26        1.13      0.49 o 
  -7   5   1        2.62        2.84      0.54 o 
  -6   5   1      107.11      113.15      4.55 o 
  -5   5   1       14.22       17.47      0.93 o 
  -4   5   1      693.75      691.77     18.25 o 
  -3   5   1       11.07       14.82      3.30 o 
  -2   5   1     1121.55     1129.31     24.59 o 
  -1   5   1       48.42       50.65      1.00 o 
   0   5   1       56.18       57.00      0.80 o 
   1   5   1        0.73        1.10      0.56 o 
   2   5   1      233.36      233.06      2.85 o 
   3   5   1        0.05        1.22      1.35 o 
   4   5   1      199.79      191.20      2.63 o 
   5   5   1      131.61      128.21      1.21 o 
   6   5   1       29.83       24.19      0.92 o 
   7   5   1       44.58       40.23      1.39 o 
   8   5   1       64.66       67.53      1.49 o 
   9   5   1       54.72       50.70      0.88 o 
  10   5   1       19.57       19.95      2.41 o 
  11   5   1        9.02        7.81      0.62 o 
  12   5   1        8.87        6.97      0.64 o 
  13   5   1       11.48        9.65      0.67 o 
  14   5   1       71.31       79.52      1.29 o 
  15   5   1       14.30       16.08      1.08 o 
  16   5   1       14.63       17.82      0.91 o 
  17   5   1        4.73        5.70      0.71 o 
  18   5   1        1.90        2.91      0.68 o 
 -15   6   1       12.24       12.00      0.82 o 
 -14   6   1       13.97       11.34      0.80 o 
 -13   6   1       11.49       10.17      0.76 o 
 -12   6   1       24.59       27.38      3.37 o 
 -11   6   1       11.81       11.74      2.86 o 
 -10   6   1        3.47        3.99      0.62 o 
  -9   6   1       13.35       10.90      0.81 o 
  -8   6   1        0.45        1.82      0.60 o 
  -7   6   1       70.28       64.11      1.28 o 
  -6   6   1       12.76       15.51      0.83 o 
  -5   6   1        4.16        3.45      0.61 o 
  -4   6   1       61.99       59.59      1.24 o 
  -3   6   1       26.93       27.92      1.57 o 
  -2   6   1        4.15        4.68      1.13 o 
  -1   6   1       17.10       19.35      2.85 o 
   0   6   1       54.62       64.65      2.50 o 
   1   6   1      331.61      343.14      4.51 o 
   2   6   1       50.62       51.72      1.25 o 
   3   6   1       13.02        8.65      0.68 o 
   4   6   1       24.57       24.21      1.67 o 
   5   6   1       17.68       15.75      0.81 o 
   6   6   1       17.51       13.96      0.69 o 
   7   6   1        3.91        3.87      0.61 o 
   8   6   1        1.90        4.65      1.80 o 
   9   6   1       17.81       18.15      2.76 o 
  10   6   1        1.78        0.97      0.62 o 
  11   6   1        3.29        4.07      0.70 o 
  12   6   1        1.00        0.06      0.64 o 
  13   6   1        1.18        0.35      0.66 o 
  14   6   1       27.99       35.05      1.10 o 
  -9   7   1        1.15        1.28      0.87 o 
  -8   7   1        4.02        4.05      0.89 o 
  -7   7   1       23.37       19.96      1.27 o 
  -6   7   1        0.85        3.17      1.38 o 
  -5   7   1       11.52       14.27      2.01 o 
  -4   7   1        3.57        5.59      1.25 o 
  -3   7   1       23.49       27.42      1.89 o 
  -2   7   1        5.20        4.95      0.86 o 
  -1   7   1        0.17        0.04      0.80 o 
   0   7   1       14.90       16.28      1.22 o 
   1   7   1        0.08        0.15      1.59 o 
   2   7   1        0.15        1.46      2.53 o 
   3   7   1        3.58        2.91      0.82 o 
   4   7   1        0.74       -1.00      1.00 o 
   5   7   1       16.23       20.47      2.66 o 
   6   7   1        0.25       -0.77      1.47 o 
   7   7   1       34.14       36.58      3.59 o 
   8   7   1       22.26       29.68      1.31 o 
   9   7   1        2.29        2.56      0.72 o 
 -24   0   2        1.46        3.10      1.41 o 
 -23   0   2        4.72        3.72      1.33 o 
 -22   0   2        3.44        1.76      1.24 o 
 -21   0   2       21.46       16.86      1.78 o 
 -20   0   2        3.12        1.88      1.05 o 
 -19   0   2       38.60       30.39      1.83 o 
 -18   0   2       44.18       43.54      1.74 o 
 -17   0   2      233.87      215.57      2.91 o 
 -16   0   2        0.18       -0.86      0.86 o 
 -15   0   2        8.41        7.94      1.82 o 
 -14   0   2      130.46      148.66      8.15 o 
 -13   0   2     1366.02     1435.79     46.42 o 
 -12   0   2      119.18      131.15      8.15 o 
 -11   0   2      981.82     1067.74     35.92 o 
 -10   0   2      418.17      422.76      9.55 o 
  -9   0   2      180.39      207.33      4.82 o 
  -8   0   2      205.23      226.42      1.94 o 
  -7   0   2      477.19      500.31      2.49 o 
  -6   0   2        0.25        1.02      0.38 o 
  -5   0   2       54.66       66.86      0.67 o 
  -4   0   2     2620.15     2286.10     21.52 o 
  -3   0   2      522.24      476.33     12.06 o 
   2   0   2     1857.90     1244.71     93.72 o 
   3   0   2      446.61      348.46     19.40 o 
   4   0   2      483.95      482.58      4.23 o 
   5   0   2      701.98      731.64      7.73 o 
   6   0   2       66.06       73.07      1.34 o 
   7   0   2      683.27      744.44      5.23 o 
   8   0   2     1220.66     1221.07     16.76 o 
   9   0   2       72.99       83.50      3.30 o 
  10   0   2      194.50      201.89      3.59 o 
  11   0   2     2092.32     2277.27     47.13 o 
  12   0   2       80.61       97.70      3.85 o 
  13   0   2      371.06      383.29      6.45 o 
  14   0   2        0.71        2.17      0.58 o 
  15   0   2      452.91      432.34     14.95 o 
  16   0   2      137.69      137.76      6.35 o 
  17   0   2       15.07       17.47      0.74 o 
  18   0   2       43.94       37.18      1.24 o 
  19   0   2      130.14      112.82      3.79 o 
  20   0   2        3.26        3.98      1.66 o 
  21   0   2        9.35       13.50      3.06 o 
  22   0   2       17.06       23.67      1.58 o 
  23   0   2        3.19        0.79      0.65 o 
 -24   1   2        4.70        3.77      0.98 o 
 -23   1   2        3.60        4.99      0.96 o 
 -22   1   2        6.58        4.99      1.05 o 
 -21   1   2        5.28        4.06      0.49 o 
 -20   1   2       34.24       32.23      1.65 o 
 -19   1   2       15.86       12.54      0.92 o 
 -18   1   2       30.72       29.34      1.90 o 
 -17   1   2      119.12      111.83      4.46 o 
 -16   1   2      124.62      130.66      3.24 o 
 -15   1   2        8.11        7.29      0.64 o 
 -14   1   2        2.71        4.51      0.42 o 
 -13   1   2        0.38        1.03      0.44 o 
 -12   1   2      261.46      254.24      3.30 o 
 -11   1   2       24.96       24.62      0.65 o 
 -10   1   2        7.73        5.94      0.35 o 
  -9   1   2      115.57      114.66      1.90 o 
  -8   1   2        2.76        6.45      0.59 o 
  -7   1   2     1642.86     1713.38     20.21 o 
  -6   1   2      338.76      339.47      4.13 o 
  -5   1   2     1950.70     1869.84     63.13 o 
  -4   1   2       50.62       51.22      0.35 o 
  -3   1   2     3485.22     3156.32    148.93 o 
  -2   1   2      289.95      270.98      2.43 o 
  -1   1   2     3831.69     3531.64     53.37 o 
   0   1   2      163.77      137.27      2.91 o 
   1   1   2     5745.30     5196.27     60.71 o 
   2   1   2      707.73      652.06      5.26 o 
   3   1   2     1128.60     1063.48      6.80 o 
   4   1   2       94.94       85.64      1.80 o 
   5   1   2     4557.66     4507.24     50.66 o 
   6   1   2      464.00      433.60     18.95 o 
   7   1   2      204.42      202.84      1.96 o 
   8   1   2       99.49      121.35      3.17 o 
   9   1   2       83.82       85.47      0.77 o 
  10   1   2       38.70       35.39      0.82 o 
  11   1   2       40.16       38.35      0.77 o 
  12   1   2       34.52       35.14      0.66 o 
  13   1   2       48.16       50.21      1.30 o 
  14   1   2        2.01        0.83      0.32 o 
  15   1   2        2.49        2.05      0.32 o 
  16   1   2       34.79       30.01      0.63 o 
  17   1   2      182.73      175.99      4.53 o 
  18   1   2        9.92       12.73      0.97 o 
  19   1   2        0.40        1.19      0.67 o 
  20   1   2        4.77        4.10      0.91 o 
  21   1   2        4.46        3.04      0.48 o 
  22   1   2       13.88       13.74      0.73 o 
  23   1   2        1.79        3.38      0.50 o 
 -23   2   2       15.04       19.13      2.01 o 
 -22   2   2        0.32        0.37      0.71 o 
 -21   2   2       27.69       25.67      0.90 o 
 -20   2   2        6.15        5.88      0.63 o 
 -19   2   2       12.33       15.24      0.53 o 
 -18   2   2       61.20       60.90      1.13 o 
 -17   2   2       10.13       10.49      1.65 o 
 -16   2   2      122.10      126.83      3.64 o 
 -15   2   2      247.14      245.56      6.46 o 
 -14   2   2      282.78      275.58      4.42 o 
 -13   2   2       89.35       86.85      1.78 o 
 -12   2   2        5.01        4.10      0.35 o 
 -11   2   2       64.43       74.63      0.69 o 
 -10   2   2      210.66      225.10      2.07 o 
  -9   2   2      546.12      516.09      7.60 o 
  -8   2   2       40.85       42.80      0.91 o 
  -7   2   2      371.73      369.45      3.74 o 
  -6   2   2     3289.00     3399.42     14.91 o 
  -5   2   2      521.06      545.14      5.22 o 
  -4   2   2        3.33        8.53      0.88 o 
  -3   2   2      492.53      512.27      4.70 o 
  -2   2   2      450.33      451.85      2.16 o 
  -1   2   2       80.71       80.59      2.24 o 
   0   2   2       24.32       31.02      1.33 o 
   1   2   2        1.11        2.84      1.03 o 
   2   2   2        4.96        5.37      0.25 o 
   3   2   2     2021.68     1992.35     19.28 o 
   4   2   2      629.53      689.33      7.73 o 
   5   2   2        1.93        6.71      0.75 o 
   6   2   2     1415.69     1482.32     11.83 o 
   7   2   2      292.25      296.11      3.67 o 
   8   2   2        0.54        0.27      0.24 o 
   9   2   2      437.05      448.10     13.16 o 
  10   2   2      465.43      467.67      7.25 o 
  11   2   2        2.48        3.32      0.26 o 
  12   2   2      128.11      129.75      2.89 o 
  13   2   2        5.72        5.77      1.09 o 
  14   2   2       94.44       96.01      2.98 o 
  15   2   2       78.89       82.17      3.34 o 
  16   2   2        7.11        8.36      1.10 o 
  17   2   2       36.27       37.36      1.58 o 
  18   2   2       83.95       82.08      2.78 o 
  19   2   2        0.07        0.15      0.46 o 
  20   2   2        0.01       -0.47      0.47 o 
  21   2   2        8.16        6.48      0.59 o 
  22   2   2       11.26        9.30      1.38 o 
 -22   3   2        6.13        7.42      0.52 o 
 -21   3   2       28.12       36.96      2.25 o 
 -20   3   2        3.16        0.46      0.96 o 
 -19   3   2        1.66        1.33      0.48 o 
 -18   3   2       40.11       38.81      1.58 o 
 -17   3   2      102.21       98.15      2.67 o 
 -16   3   2       46.25       46.47      0.97 o 
 -15   3   2      608.85      607.00     11.19 o 
 -14   3   2      206.80      205.95      4.98 o 
 -13   3   2     1789.39     1776.92     23.27 o 
 -12   3   2      458.34      412.43     16.15 o 
 -11   3   2      129.88      128.22      1.93 o 
 -10   3   2      405.94      390.43      4.76 o 
  -9   3   2        0.82        0.84      0.30 o 
  -8   3   2      362.64      346.32      5.14 o 
  -7   3   2        6.00        1.05      0.28 o 
  -6   3   2        1.62        1.75      0.31 o 
  -5   3   2     1176.16     1278.19     15.84 o 
  -4   3   2        2.11        1.44      0.37 o 
  -3   3   2      160.08      174.94      1.18 o 
  -2   3   2      392.93      384.17      2.53 o 
  -1   3   2      378.99      402.18      2.67 o 
   0   3   2        0.46        0.47      0.22 o 
   1   3   2        0.02        0.25      0.33 o 
   2   3   2        6.07        4.11      0.32 o 
   3   3   2      408.04      456.64      2.59 o 
   4   3   2        8.90        6.45      0.30 o 
   5   3   2      930.15     1016.66     10.54 o 
   6   3   2       83.01       76.47      5.61 o 
   7   3   2      116.14      110.83      1.77 o 
   8   3   2        8.38        6.42      0.35 o 
   9   3   2      226.64      199.53     10.68 o 
  10   3   2      173.21      180.16      2.36 o 
  11   3   2       38.01       36.52      0.73 o 
  12   3   2        0.13        2.69      0.41 o 
  13   3   2     1829.63     1834.68     43.90 o 
  14   3   2       89.30       90.42      3.20 o 
  15   3   2       23.63       23.77      0.86 o 
  16   3   2        1.35        0.99      0.46 o 
  17   3   2       14.70       13.17      0.59 o 
  18   3   2       17.73       18.05      1.51 o 
  19   3   2        0.90        1.01      0.57 o 
  20   3   2        0.48        0.50      0.59 o 
  21   3   2       71.07       78.38      2.55 o 
 -20   4   2       19.84       21.09      0.89 o 
 -19   4   2        2.41        2.35      0.58 o 
 -18   4   2       13.60       13.08      1.26 o 
 -17   4   2       84.25       86.88      3.20 o 
 -16   4   2        6.82        6.80      0.60 o 
 -15   4   2        3.79        2.33      0.55 o 
 -14   4   2        0.02        0.56      0.51 o 
 -13   4   2        3.49        4.33      1.84 o 
 -12   4   2       13.89       10.53      0.87 o 
 -11   4   2        5.11        4.21      0.47 o 
 -10   4   2        3.39        2.17      0.74 o 
  -9   4   2       76.71       67.16      2.81 o 
  -8   4   2      126.92      111.44      3.16 o 
  -7   4   2      707.72      692.17      9.34 o 
  -6   4   2       79.67       76.55      2.38 o 
  -5   4   2       95.31      100.48      1.48 o 
  -4   4   2       30.35       22.84      0.61 o 
  -3   4   2        1.43        0.26      0.38 o 
  -2   4   2      165.36      157.13      2.32 o 
  -1   4   2        5.90        4.98      0.43 o 
   0   4   2      179.62      168.94      2.12 o 
   1   4   2      399.34      375.04      5.24 o 
   2   4   2        1.76        3.69      0.61 o 
   3   4   2      265.80      280.56      4.28 o 
   4   4   2      145.13      148.87      1.59 o 
   5   4   2      267.65      252.13      2.90 o 
   6   4   2        5.54        5.22      0.43 o 
   7   4   2      695.82      670.90     11.83 o 
   8   4   2       61.29       62.23      1.29 o 
   9   4   2      188.25      178.73      3.47 o 
  10   4   2        0.01       -0.52      0.52 o 
  11   4   2        0.09       -0.50      0.50 o 
  12   4   2        0.89        0.40      0.52 o 
  13   4   2        9.25        8.37      0.59 o 
  14   4   2       22.11       19.80      0.84 o 
  15   4   2        5.28        3.35      0.57 o 
  16   4   2        9.24        9.03      0.72 o 
  17   4   2        7.93        7.87      0.66 o 
  18   4   2        5.75        4.08      0.63 o 
  19   4   2       32.27       33.39      1.60 o 
  20   4   2        0.01        0.78      0.65 o 
 -18   5   2       12.97       11.01      0.75 o 
 -17   5   2       14.08       16.75      0.86 o 
 -16   5   2        0.67        0.63      0.63 o 
 -15   5   2        7.69        9.03      0.68 o 
 -14   5   2       11.20       14.01      2.24 o 
 -13   5   2       35.35       33.17      2.03 o 
 -12   5   2       10.63        8.68      0.65 o 
 -11   5   2        7.14        5.93      0.62 o 
 -10   5   2       18.70       18.87      1.19 o 
  -9   5   2       28.95       31.40      0.83 o 
  -8   5   2       11.85        8.93      1.27 o 
  -7   5   2      269.85      243.93      8.70 o 
  -6   5   2       59.52       64.51      2.13 o 
  -5   5   2        1.59        0.84      0.83 o 
  -4   5   2       11.43       12.94      3.43 o 
  -3   5   2      715.72      730.87     22.82 o 
  -2   5   2        5.47        9.50      3.93 o 
  -1   5   2        9.29        9.56      1.85 o 
   0   5   2       93.93       91.52      2.12 o 
   1   5   2      231.96      213.63      3.99 o 
   2   5   2        0.53        0.46      1.00 o 
   3   5   2      641.77      660.60     11.15 o 
   4   5   2        7.32        8.21      1.13 o 
   5   5   2      158.17      140.59      1.44 o 
   6   5   2        1.19        1.51      0.47 o 
   7   5   2        3.75        3.24      0.52 o 
   8   5   2      152.83      144.57      3.81 o 
   9   5   2        7.13        6.12      0.81 o 
  10   5   2       49.20       45.89      1.11 o 
  11   5   2      115.35      104.67      2.80 o 
  12   5   2        3.54        3.63      0.60 o 
  13   5   2        0.62       -0.24      0.57 o 
  14   5   2       31.54       38.16      1.01 o 
  15   5   2        0.22       -0.07      0.61 o 
  16   5   2        5.56        7.14      0.70 o 
  17   5   2       18.87       22.27      0.99 o 
 -15   6   2       17.48       19.28      1.41 o 
 -14   6   2        0.27       -0.68      0.78 o 
 -13   6   2       13.82       11.44      1.78 o 
 -12   6   2        5.28        6.09      1.00 o 
 -11   6   2        4.05        2.82      0.63 o 
 -10   6   2        4.76        5.33      0.71 o 
  -9   6   2        5.60        6.28      0.72 o 
  -8   6   2       22.83       20.70      1.02 o 
  -7   6   2       11.23        7.72      0.74 o 
  -6   6   2        0.33        0.73      0.65 o 
  -5   6   2      143.99      141.03      4.05 o 
  -4   6   2       16.40       17.85      1.11 o 
  -3   6   2        8.41        9.67      0.66 o 
  -2   6   2      144.23      148.39      4.98 o 
  -1   6   2       51.61       57.35      2.84 o 
   0   6   2       91.77      104.83      1.64 o 
   1   6   2        0.20       -0.87      2.24 o 
   2   6   2       28.95       29.78      2.25 o 
   3   6   2       45.55       41.65      1.89 o 
   4   6   2       45.26       49.09      1.92 o 
   5   6   2       72.10       70.57      1.88 o 
   6   6   2       55.52       53.96      2.05 o 
   7   6   2        8.08       11.00      2.20 o 
   8   6   2        8.75        7.16      1.31 o 
   9   6   2        2.44        2.73      0.62 o 
  10   6   2        3.40        2.10      0.61 o 
  11   6   2       20.78       16.92      0.93 o 
  12   6   2       11.27       10.71      0.76 o 
  13   6   2        9.95        8.23      0.76 o 
  14   6   2        5.64        5.66      0.76 o 
 -10   7   2        9.90       14.87      2.01 o 
  -9   7   2       17.43       20.41      1.80 o 
  -8   7   2        0.01        1.00      0.94 o 
  -7   7   2        1.48        3.90      1.07 o 
  -6   7   2        6.73       10.22      1.63 o 
  -5   7   2       13.26       14.81      1.29 o 
  -4   7   2       53.42       63.91      4.09 o 
  -3   7   2       27.30       32.33      1.62 o 
  -2   7   2        0.25        0.35      0.97 o 
  -1   7   2       12.27       15.05      1.24 o 
   0   7   2        0.00       -0.86      1.00 o 
   1   7   2        0.30       -0.82      0.82 o 
   2   7   2       41.64       44.31      1.44 o 
   3   7   2        2.89        2.30      0.88 o 
   4   7   2       12.76       21.40      7.23 o 
   5   7   2        0.31        0.52      0.95 o 
   6   7   2        5.26        2.47      0.99 o 
   7   7   2        2.48        2.35      0.86 o 
   8   7   2        0.64        1.43      0.85 o 
   9   7   2        0.03       -0.72      0.82 o 
 -24   1   3        0.50        3.34      0.97 o 
 -23   1   3       57.48       61.13      2.59 o 
 -22   1   3        1.45        1.49      1.40 o 
 -21   1   3       40.08       37.08      1.42 o 
 -20   1   3       46.10       40.15      2.17 o 
 -19   1   3      176.21      186.62      9.10 o 
 -18   1   3        0.67        0.07      0.31 o 
 -17   1   3        0.26       -0.38      0.38 o 
 -16   1   3        5.55        3.16      0.32 o 
 -15   1   3      159.69      143.67      3.30 o 
 -14   1   3       85.83       95.39      0.89 o 
 -13   1   3      703.57      738.68     12.18 o 
 -12   1   3        0.45        0.22      0.25 o 
 -11   1   3       12.68       19.23      0.65 o 
 -10   1   3      616.77      638.81      7.67 o 
  -9   1   3        7.64        9.15      0.55 o 
  -8   1   3      308.92      335.05      3.49 o 
  -7   1   3      707.61      696.75      7.84 o 
  -6   1   3      143.78      141.23      0.68 o 
  -5   1   3     1177.86     1150.03     41.22 o 
  -4   1   3     4093.32     3987.19     30.08 o 
  -1   1   3     5025.74     4617.60     23.27 o 
   0   1   3     3664.12     3465.81     17.05 o 
   1   1   3     4705.73     4431.51     18.67 o 
   2   1   3     8197.47     7697.28     35.57 o 
   3   1   3     4978.93     4803.98     41.16 o 
   4   1   3      183.98      182.76      2.77 o 
   5   1   3      258.37      243.67      3.04 o 
   6   1   3      368.95      381.94      3.38 o 
   7   1   3      599.35      594.22      5.86 o 
   8   1   3      607.56      613.63      6.73 o 
   9   1   3        6.79        8.85      0.52 o 
  10   1   3        0.38        0.28      0.21 o 
  11   1   3      533.98      581.30      8.10 o 
  12   1   3       78.02       89.45      1.97 o 
  13   1   3      198.98      201.85      3.30 o 
  14   1   3        6.92        6.54      0.51 o 
  15   1   3        0.83       -0.31      0.31 o 
  16   1   3       13.13       11.52      0.65 o 
  17   1   3      234.21      227.42      7.42 o 
  18   1   3        7.00        9.35      0.87 o 
  19   1   3       76.10       76.79      4.67 o 
  20   1   3        8.71        9.73      1.59 o 
  21   1   3       33.63       34.95      1.88 o 
  22   1   3        0.68        1.15      0.52 o 
  23   1   3       25.77       33.96      1.34 o 
 -23   2   3        8.52        9.22      0.72 o 
 -22   2   3        6.61       11.71      1.54 o 
 -21   2   3       14.29       13.24      0.96 o 
 -20   2   3       21.16       21.57      0.79 o 
 -19   2   3        5.63        4.65      0.43 o 
 -18   2   3       94.46       98.49      2.92 o 
 -17   2   3      334.93      334.61      7.37 o 
 -16   2   3       56.66       65.76      2.10 o 
 -15   2   3      530.17      531.01     11.12 o 
 -14   2   3      901.26      894.04     14.42 o 
 -13   2   3      302.32      294.71      3.24 o 
 -12   2   3      129.30      125.78      2.23 o 
 -11   2   3     1090.60     1086.31     11.17 o 
 -10   2   3       11.47       18.76      0.57 o 
  -9   2   3      136.99      136.59      0.96 o 
  -8   2   3        8.32       10.25      0.90 o 
  -7   2   3      611.02      594.93      7.07 o 
  -6   2   3     2514.39     2685.25     22.46 o 
  -5   2   3        0.41        1.65      0.67 o 
  -4   2   3      262.86      294.85      2.16 o 
  -3   2   3       10.41        5.98      0.20 o 
  -2   2   3     1820.07     1800.88     12.52 o 
  -1   2   3        2.23        1.66      0.16 o 
   0   2   3     1405.61     1341.40     12.51 o 
   1   2   3      800.40      745.39      6.06 o 
   2   2   3      128.69      146.81      2.34 o 
   3   2   3        2.26        1.33      0.23 o 
   4   2   3     1665.15     1818.09     14.05 o 
   5   2   3      151.75      165.87      2.52 o 
   6   2   3      138.96      137.08      1.23 o 
   7   2   3      912.25      886.34      9.57 o 
   8   2   3      285.72      234.32      5.74 o 
   9   2   3      513.37      465.20     19.77 o 
  10   2   3      116.29      116.41      3.74 o 
  11   2   3     1185.22     1148.87     22.22 o 
  12   2   3      896.04      838.73     37.97 o 
  13   2   3      541.67      541.32      7.89 o 
  14   2   3       24.69       31.00      2.72 o 
  15   2   3      503.49      501.78     14.39 o 
  16   2   3      128.93      133.32      4.63 o 
  17   2   3        5.10        3.50      0.50 o 
  18   2   3        0.15        0.86      0.49 o 
  19   2   3        1.20        1.61      0.50 o 
  20   2   3        1.05        2.11      0.66 o 
  21   2   3       18.57       22.13      1.16 o 
  22   2   3        6.28        7.16      0.98 o 
 -22   3   3        5.88        6.57      1.31 o 
 -21   3   3        2.12        0.91      0.62 o 
 -20   3   3        3.25        5.69      0.77 o 
 -19   3   3        5.23        6.55      0.42 o 
 -18   3   3       22.88       27.13      1.21 o 
 -17   3   3       33.62       33.60      0.62 o 
 -16   3   3       31.30       29.39      0.70 o 
 -15   3   3      112.38      113.99      3.98 o 
 -14   3   3      268.49      247.81      5.72 o 
 -13   3   3       72.06       64.12      2.90 o 
 -12   3   3      333.40      324.40      5.81 o 
 -11   3   3       10.31       16.60      1.34 o 
 -10   3   3      396.75      372.38      9.05 o 
  -9   3   3       20.94       22.62      0.40 o 
  -8   3   3        2.52        0.49      0.28 o 
  -7   3   3       86.86       86.88      1.75 o 
  -6   3   3        2.11        0.91      0.29 o 
  -5   3   3       60.88       52.95      1.01 o 
  -4   3   3       27.92       36.49      1.13 o 
  -3   3   3        0.11       -0.20      0.20 o 
  -2   3   3      204.08      212.93      2.89 o 
  -1   3   3       99.15       97.14      0.95 o 
   0   3   3      290.49      302.51      2.74 o 
   1   3   3     1289.86     1299.62     10.47 o 
   2   3   3      167.68      163.49      1.90 o 
   3   3   3       52.49       51.35      1.55 o 
   4   3   3      146.95      146.68      2.01 o 
   5   3   3       24.92       17.71      0.64 o 
   6   3   3        6.62       11.48      0.48 o 
   7   3   3       50.71       49.44      0.92 o 
   8   3   3       10.45        9.92      0.39 o 
   9   3   3      302.24      280.07      4.77 o 
  10   3   3        3.07        2.95      0.31 o 
  11   3   3       88.61       76.45      5.52 o 
  12   3   3      315.52      323.75      6.19 o 
  13   3   3        9.59       17.08      0.85 o 
  14   3   3       73.59       77.45      2.03 o 
  15   3   3       30.81       32.46      0.86 o 
  16   3   3       62.14       59.12      2.43 o 
  17   3   3       14.72       13.20      1.36 o 
  18   3   3        0.04        0.10      0.57 o 
  19   3   3        0.88        1.26      0.59 o 
  20   3   3        2.83        5.15      0.67 o 
  21   3   3        1.06        3.01      0.66 o 
 -21   4   3        3.58        3.37      0.61 o 
 -20   4   3        9.91        7.84      0.65 o 
 -19   4   3        7.44        5.44      0.61 o 
 -18   4   3        0.27        1.13      0.90 o 
 -17   4   3        9.83       11.71      0.72 o 
 -16   4   3        1.57        0.19      0.54 o 
 -15   4   3       47.34       44.82      2.98 o 
 -14   4   3       16.56       17.03      0.81 o 
 -13   4   3        5.85        4.15      0.56 o 
 -12   4   3      264.49      242.79      3.65 o 
 -11   4   3       16.45       14.90      1.02 o 
 -10   4   3        8.48        9.33      1.05 o 
  -9   4   3      172.85      183.68      4.31 o 
  -8   4   3        9.76        9.59      1.24 o 
  -7   4   3        0.72        0.63      0.73 o 
  -6   4   3        1.03        3.40      0.87 o 
  -5   4   3      262.65      249.48      4.38 o 
  -4   4   3      261.85      284.81      3.34 o 
  -3   4   3      158.25      156.29      3.14 o 
  -2   4   3      114.07      113.09      1.88 o 
  -1   4   3       17.22       15.70      0.61 o 
   0   4   3       35.82       40.29      0.55 o 
   1   4   3      281.11      272.51      4.00 o 
   2   4   3      178.31      172.94      2.50 o 
   3   4   3      163.87      151.58      1.15 o 
   4   4   3       53.65       61.60      0.85 o 
   5   4   3       91.24       99.00      0.95 o 
   6   4   3      109.30      108.21      2.26 o 
   7   4   3      128.76      113.70      3.11 o 
   8   4   3        6.00        5.16      0.38 o 
   9   4   3        0.04       -0.37      0.37 o 
  10   4   3       18.48       13.37      0.71 o 
  11   4   3        1.05        0.49      0.52 o 
  12   4   3       47.97       44.81      0.93 o 
  13   4   3       53.34       48.46      1.45 o 
  14   4   3        1.86        2.57      0.56 o 
  15   4   3        0.46        1.38      0.58 o 
  16   4   3       59.50       56.99      1.72 o 
  17   4   3        3.41        2.65      0.64 o 
  18   4   3        5.67        7.43      1.12 o 
  19   4   3        6.36        6.87      0.70 o 
 -18   5   3        2.60        1.67      0.66 o 
 -17   5   3        2.40        3.73      0.67 o 
 -16   5   3       22.47       25.93      1.00 o 
 -15   5   3       25.34       30.47      3.35 o 
 -14   5   3       19.72       25.16      2.21 o 
 -13   5   3        0.49       -0.03      0.74 o 
 -12   5   3       10.52        8.60      0.63 o 
 -11   5   3       22.62       19.45      0.84 o 
 -10   5   3        1.10       -0.09      0.53 o 
  -9   5   3       60.09       55.11      0.96 o 
  -8   5   3        2.72        2.52      0.67 o 
  -7   5   3        0.11       -0.01      0.62 o 
  -6   5   3        0.79       -0.36      0.70 o 
  -5   5   3        2.34        1.30      0.51 o 
  -4   5   3        1.30        0.86      0.64 o 
  -3   5   3        0.00       -0.65      1.32 o 
  -2   5   3       38.02       38.96      4.55 o 
  -1   5   3      208.84      222.60      2.46 o 
   0   5   3      152.82      155.09      3.99 o 
   1   5   3        3.27        1.39      1.12 o 
   2   5   3      835.58      863.81     15.76 o 
   3   5   3       60.91       61.63      3.92 o 
   4   5   3        0.72        2.22      0.73 o 
   5   5   3       42.85       44.38      1.20 o 
   6   5   3      109.98      100.66      2.35 o 
   7   5   3       13.44        9.71      0.65 o 
   8   5   3        0.33       -0.51      0.51 o 
   9   5   3       66.84       63.68      1.14 o 
  10   5   3       19.88       17.83      0.94 o 
  11   5   3        1.89        1.09      0.63 o 
  12   5   3        0.46       -0.21      0.56 o 
  13   5   3       12.79       13.30      0.76 o 
  14   5   3        0.12        1.22      0.61 o 
  15   5   3        0.87        1.26      0.65 o 
  16   5   3        8.99       10.43      0.74 o 
  17   5   3       16.47       12.30      0.81 o 
 -15   6   3        6.03        5.75      0.77 o 
 -14   6   3       12.16       14.60      1.27 o 
 -13   6   3       18.35       19.80      1.05 o 
 -12   6   3        0.37       -0.73      0.73 o 
 -11   6   3        4.88        5.74      0.67 o 
 -10   6   3        6.98        5.55      0.66 o 
  -9   6   3        2.84        4.13      0.79 o 
  -8   6   3        6.83        6.85      0.82 o 
  -7   6   3        1.95        0.54      0.78 o 
  -6   6   3       59.57       60.73      1.98 o 
  -5   6   3       24.26       24.18      1.73 o 
  -4   6   3        1.28        1.80      0.68 o 
  -3   6   3      244.61      255.45      6.01 o 
  -2   6   3        0.07        1.08      0.74 o 
  -1   6   3      258.83      282.15      4.77 o 
   0   6   3        5.76        9.13      5.06 o 
   1   6   3      216.35      221.25      5.59 o 
   2   6   3       69.36       80.23      2.32 o 
   3   6   3       69.24       76.86      4.07 o 
   4   6   3       51.73       52.53      1.21 o 
   5   6   3        1.17        1.41      0.63 o 
   6   6   3        0.04       -0.02      0.51 o 
   7   6   3       34.69       30.45      0.99 o 
   8   6   3        7.10        8.33      0.68 o 
   9   6   3       13.72       11.77      0.72 o 
  10   6   3        2.85        1.59      0.64 o 
  11   6   3        5.33        4.82      0.68 o 
  12   6   3       11.47        9.59      0.76 o 
  13   6   3       24.48       26.10      1.07 o 
  14   6   3        5.04        5.58      1.08 o 
 -10   7   3        0.09        1.25      1.00 o 
  -9   7   3       12.75       16.79      3.13 o 
  -8   7   3        0.71        2.52      1.21 o 
  -7   7   3        0.11        1.81      1.03 o 
  -6   7   3        1.66        3.83      1.79 o 
  -5   7   3       11.29       11.43      1.68 o 
  -4   7   3        1.30        2.31      1.47 o 
  -3   7   3       22.43       23.33      1.55 o 
  -2   7   3        9.79        7.04      1.13 o 
  -1   7   3        0.16       -0.39      0.97 o 
   0   7   3        8.56       10.42      1.14 o 
   1   7   3        7.12        8.57      1.12 o 
   2   7   3       59.40       73.85      9.46 o 
   3   7   3       55.38       68.48      6.04 o 
   4   7   3       14.43       15.06      3.13 o 
   5   7   3        9.29        7.57      0.86 o 
   6   7   3        0.72        1.94      0.81 o 
   7   7   3       10.84        9.49      0.93 o 
   8   7   3        7.88        9.56      1.24 o 
 -24   0   4       41.87       39.49      2.05 o 
 -23   0   4        7.97        7.02      1.40 o 
 -22   0   4       74.44       71.38      2.37 o 
 -21   0   4        3.68        4.32      1.22 o 
 -20   0   4       23.57       17.62      1.77 o 
 -19   0   4       17.33       18.45      1.72 o 
 -18   0   4      241.43      215.34      2.99 o 
 -17   0   4       16.86       12.41      1.39 o 
 -16   0   4      114.51      114.90      2.26 o 
 -15   0   4       37.86       37.34      1.48 o 
 -14   0   4       36.94       41.29      1.09 o 
 -13   0   4        0.67        1.43      0.92 o 
 -12   0   4      163.58      157.31      2.11 o 
 -11   0   4       45.98       45.69      1.34 o 
 -10   0   4     1912.14     1938.57      7.57 o 
  -9   0   4      246.22      243.02      2.11 o 
  -8   0   4      687.12      641.69      2.99 o 
  -7   0   4      299.79      296.62      9.58 o 
  -6   0   4     1452.47     1390.75     20.94 o 
  -5   0   4      110.14      131.80      1.99 o 
  -3   0   4       86.98      110.29      3.56 o 
  -1   0   4        2.77       10.72      0.53 o 
   1   0   4      260.99      275.80      5.56 o 
   3   0   4      139.82      155.66      2.60 o 
   4   0   4     1308.54     1217.25     13.45 o 
   5   0   4      448.62      429.59      6.79 o 
   6   0   4      857.79      837.16     28.68 o 
   7   0   4      201.42      214.65      4.54 o 
   8   0   4     2389.80     2532.25     90.85 o 
   9   0   4      138.56      144.11      8.54 o 
  10   0   4      544.07      557.34     11.91 o 
  11   0   4       39.65       37.04      1.66 o 
  12   0   4        6.54        9.97      1.36 o 
  13   0   4       15.82       16.33      0.77 o 
  14   0   4      230.33      244.93      4.72 o 
  15   0   4        4.21        4.54      0.51 o 
  16   0   4      198.23      182.89      7.27 o 
  17   0   4        1.97        3.57      0.54 o 
  18   0   4       17.56       12.98      0.98 o 
  19   0   4        3.57        0.94      0.71 o 
  20   0   4       43.12       35.70      3.47 o 
  21   0   4       12.02       15.35      2.27 o 
  22   0   4       12.07       14.72      2.70 o 
 -24   1   4       11.18       11.18      1.09 o 
 -23   1   4       18.43       23.52      1.76 o 
 -22   1   4       13.33       10.60      1.00 o 
 -21   1   4       51.08       55.66      1.54 o 
 -20   1   4       66.27       62.87      1.50 o 
 -19   1   4        0.89        0.25      0.70 o 
 -18   1   4      156.98      152.97      6.06 o 
 -17   1   4       12.41        9.33      0.41 o 
 -16   1   4        3.74        3.25      0.31 o 
 -15   1   4       46.37       43.53      0.64 o 
 -14   1   4        5.71        3.31      0.31 o 
 -13   1   4      249.91      255.20      7.51 o 
 -12   1   4      104.55      124.55      2.18 o 
 -11   1   4      120.79      113.41      1.31 o 
 -10   1   4      308.12      318.26      5.10 o 
  -9   1   4      288.87      300.66      4.04 o 
  -8   1   4     3657.96     3752.88     36.37 o 
  -7   1   4       53.94       62.40      0.83 o 
  -6   1   4        1.50        3.71      0.32 o 
  -5   1   4     3185.92     3057.48    128.10 o 
  -4   1   4     2415.47     2265.44    116.35 o 
  -3   1   4      717.90      694.61      5.50 o 
  -2   1   4     2565.94     2487.85      8.37 o 
   0   1   4     3308.49     2874.81    108.75 o 
   1   1   4     1654.88     1622.77     14.54 o 
   2   1   4     1102.18     1112.11      7.87 o 
   3   1   4     3772.03     3697.39     28.16 o 
   4   1   4      157.39      172.67      1.10 o 
   5   1   4       89.52       93.55      0.95 o 
   6   1   4     3245.82     3339.48     19.51 o 
   7   1   4      242.27      266.23      3.98 o 
   8   1   4       73.79       72.93      2.06 o 
   9   1   4      233.76      230.50      6.95 o 
  10   1   4      101.37      129.94      1.85 o 
  11   1   4      176.05      183.93      4.26 o 
  12   1   4       21.99       18.13      1.09 o 
  13   1   4       20.75       18.31      1.13 o 
  14   1   4       66.87       70.11      1.48 o 
  15   1   4       19.38       14.86      1.19 o 
  16   1   4       74.69       72.29      2.15 o 
  17   1   4        0.00       -0.16      0.82 o 
  18   1   4       24.55       26.24      2.38 o 
  19   1   4       34.50       37.77      3.40 o 
  20   1   4        4.28        2.93      0.64 o 
  21   1   4       29.77       35.87      2.26 o 
  22   1   4        7.55        7.49      0.61 o 
 -23   2   4        1.55        1.39      0.83 o 
 -22   2   4       26.81       28.42      0.88 o 
 -21   2   4       57.74       64.23      3.42 o 
 -20   2   4       13.85       11.87      0.63 o 
 -19   2   4       44.05       45.05      1.92 o 
 -18   2   4       17.90       16.52      0.63 o 
 -17   2   4        7.88       10.11      0.67 o 
 -16   2   4      164.22      165.81      3.15 o 
 -15   2   4      117.97      108.44      2.87 o 
 -14   2   4        0.25       -0.36      0.62 o 
 -13   2   4      164.09      158.16      2.36 o 
 -12   2   4      364.47      364.76      4.13 o 
 -11   2   4       40.84       32.45      1.08 o 
 -10   2   4       87.52       84.41      1.63 o 
  -9   2   4     1665.20     1663.68     15.53 o 
  -8   2   4      160.26      119.53      8.69 o 
  -7   2   4       41.40       30.95      0.78 o 
  -6   2   4       62.83       72.90      0.67 o 
  -5   2   4      274.72      266.46      0.84 o 
  -4   2   4     1779.39     1834.51     18.89 o 
  -3   2   4     1316.17     1431.55     11.06 o 
  -2   2   4      988.36     1021.53      6.06 o 
  -1   2   4       74.09       71.90      1.37 o 
   0   2   4      405.72      419.43      2.08 o 
   1   2   4     1835.35     1862.64     16.60 o 
   2   2   4     1499.94     1564.72     17.51 o 
   3   2   4     2389.14     2389.06     22.72 o 
   4   2   4      241.81      245.45      2.84 o 
   5   2   4      145.91      176.10      2.82 o 
   6   2   4        0.80        6.02      0.68 o 
   7   2   4     3232.61     3271.89     30.98 o 
   8   2   4       17.63       18.34      0.62 o 
   9   2   4        0.06        0.27      0.26 o 
  10   2   4       87.20       83.61      4.65 o 
  11   2   4       49.80       51.38      2.05 o 
  12   2   4       13.94       12.43      1.22 o 
  13   2   4      353.84      310.16     17.36 o 
  14   2   4      249.77      242.80      4.83 o 
  15   2   4       23.82       31.04      2.63 o 
  16   2   4       57.15       59.70      2.34 o 
  17   2   4       19.45       18.88      1.68 o 
  18   2   4       26.04       24.61      1.18 o 
  19   2   4       82.01       79.97      2.36 o 
  20   2   4        0.85        1.49      0.54 o 
  21   2   4        3.45        5.90      0.90 o 
  22   2   4        3.23        6.40      0.74 o 
 -22   3   4        5.88        7.28      1.69 o 
 -21   3   4        0.40        0.38      0.69 o 
 -20   3   4        3.45        4.19      0.43 o 
 -19   3   4       10.76       11.16      0.86 o 
 -18   3   4       17.29       19.55      0.81 o 
 -17   3   4        6.92        4.90      0.38 o 
 -16   3   4       17.02       21.06      0.62 o 
 -15   3   4      184.75      177.61      3.47 o 
 -14   3   4       27.87       25.80      2.25 o 
 -13   3   4      565.65      550.56      7.13 o 
 -12   3   4        2.46        0.19      0.73 o 
 -11   3   4        2.37        3.10      0.58 o 
 -10   3   4      219.21      184.63      7.24 o 
  -9   3   4      408.06      423.19      6.06 o 
  -8   3   4      462.67      528.66      6.79 o 
  -7   3   4      147.91      156.02      1.45 o 
  -6   3   4       65.70       78.59      1.16 o 
  -5   3   4      226.47      243.42      1.22 o 
  -4   3   4     1730.84     1929.46     15.25 o 
  -3   3   4      157.16      158.81      1.81 o 
  -2   3   4     1853.42     1972.33     20.14 o 
  -1   3   4      168.11      188.87      2.10 o 
   0   3   4     1352.04     1463.83     12.10 o 
   1   3   4      117.77      122.45      0.78 o 
   2   3   4     1350.24     1479.74      9.88 o 
   3   3   4      393.21      433.46      3.08 o 
   4   3   4      309.51      344.10      5.03 o 
   5   3   4        4.48        4.58      0.21 o 
   6   3   4      256.23      286.55      3.74 o 
   7   3   4      550.83      550.89      7.08 o 
   8   3   4      203.66      184.82      1.73 o 
   9   3   4       17.81       16.73      0.46 o 
  10   3   4       40.26       47.51      0.71 o 
  11   3   4     2081.35     2042.08     44.96 o 
  12   3   4      228.14      218.51     10.21 o 
  13   3   4      316.20      284.75      6.53 o 
  14   3   4      127.76      129.58      5.18 o 
  15   3   4       99.91       90.19      2.76 o 
  16   3   4        3.36        4.73      0.65 o 
  17   3   4        3.25        2.51      0.62 o 
  18   3   4        3.32        4.48      0.64 o 
  19   3   4       17.56       25.24      1.01 o 
  20   3   4        0.05       -0.10      0.63 o 
  21   3   4        0.65        0.83      0.66 o 
 -21   4   4        1.33       -0.37      0.56 o 
 -20   4   4       11.27       10.41      0.74 o 
 -19   4   4        9.88        9.30      0.94 o 
 -18   4   4        7.14        6.41      0.63 o 
 -17   4   4       18.06       21.76      0.86 o 
 -16   4   4        0.12        0.20      0.55 o 
 -15   4   4        4.38        5.11      0.57 o 
 -14   4   4       13.61       11.96      1.00 o 
 -13   4   4        0.10       -0.41      0.56 o 
 -12   4   4        0.01       -0.56      0.56 o 
 -11   4   4        4.72        5.61      0.65 o 
 -10   4   4        1.17        2.07      0.76 o 
  -9   4   4        6.57        7.48      0.78 o 
  -8   4   4       95.41      101.34      2.53 o 
  -7   4   4       63.12       58.07      1.85 o 
  -6   4   4       67.03       67.98      1.88 o 
  -5   4   4      212.56      218.16      3.45 o 
  -4   4   4       19.81       20.95      0.57 o 
  -3   4   4        6.22        5.58      0.33 o 
  -2   4   4       83.16       77.47      1.18 o 
  -1   4   4        0.06       -0.05      0.34 o 
   0   4   4        0.28       -0.12      0.28 o 
   1   4   4       71.18       73.34      1.08 o 
   2   4   4       36.03       32.39      1.66 o 
   3   4   4        0.26       -0.07      0.24 o 
   4   4   4       67.13       62.07      0.74 o 
   5   4   4        5.64        2.65      0.38 o 
   6   4   4       22.81       21.04      0.69 o 
   7   4   4       11.06        8.10      0.74 o 
   8   4   4       62.96       68.09      1.09 o 
   9   4   4      274.58      274.79      4.63 o 
  10   4   4       19.90       19.45      0.72 o 
  11   4   4       66.20       60.26      1.00 o 
  12   4   4        2.41        1.51      0.55 o 
  13   4   4       10.06        8.56      0.71 o 
  14   4   4        0.87        1.76      0.58 o 
  15   4   4       21.46       18.61      0.83 o 
  16   4   4       23.21       24.76      0.97 o 
  17   4   4        0.11        0.42      0.86 o 
  18   4   4        0.96        2.11      0.71 o 
  19   4   4       25.25       21.53      1.38 o 
 -18   5   4        1.82        0.18      0.66 o 
 -17   5   4        0.16       -0.65      0.65 o 
 -16   5   4        2.30        5.34      1.50 o 
 -15   5   4        1.23        2.08      0.72 o 
 -14   5   4        0.30       -0.52      0.58 o 
 -13   5   4        3.23        2.74      0.59 o 
 -12   5   4       13.52       14.33      0.77 o 
 -11   5   4       30.16       19.95      0.84 o 
 -10   5   4       19.61       18.21      0.84 o 
  -9   5   4       10.70        5.47      0.64 o 
  -8   5   4        1.27        1.26      0.49 o 
  -7   5   4        5.84        4.77      0.53 o 
  -6   5   4        9.23        7.84      0.80 o 
  -5   5   4      108.40      104.70      3.40 o 
  -4   5   4        1.53        1.26      0.78 o 
  -3   5   4      381.95      374.80      8.87 o 
  -2   5   4        0.05       -0.12      0.93 o 
  -1   5   4       98.64       92.52      2.44 o 
   0   5   4       23.79       25.34      1.42 o 
   1   5   4       32.43       33.14      3.58 o 
   2   5   4       13.43        8.32      2.25 o 
   3   5   4        0.10        0.66      0.60 o 
   4   5   4        5.76        6.33      0.61 o 
   5   5   4        1.47        1.01      0.45 o 
   6   5   4        1.52        0.15      0.45 o 
   7   5   4       21.79       14.30      0.69 o 
   8   5   4        0.19       -0.42      0.46 o 
   9   5   4        7.28        4.10      0.60 o 
  10   5   4        0.38       -0.47      0.64 o 
  11   5   4        4.20        4.42      0.60 o 
  12   5   4        0.05       -0.44      0.57 o 
  13   5   4       47.23       54.36      1.09 o 
  14   5   4       17.00       21.44      0.96 o 
  15   5   4        2.99        3.09      0.67 o 
  16   5   4        0.16        0.48      0.67 o 
  17   5   4        3.72        2.46      0.71 o 
 -15   6   4       12.85       18.33      2.08 o 
 -14   6   4        7.93        9.82      0.85 o 
 -13   6   4        1.91        0.93      0.77 o 
 -12   6   4       12.83       17.05      0.95 o 
 -11   6   4        0.12        0.19      0.62 o 
 -10   6   4        4.44        3.42      0.64 o 
  -9   6   4        0.46        0.27      1.13 o 
  -8   6   4       22.55       22.15      1.56 o 
  -7   6   4        2.72        3.87      0.79 o 
  -6   6   4       22.25       18.86      1.12 o 
  -5   6   4       33.70       32.56      2.10 o 
  -4   6   4       83.25       82.52      3.59 o 
  -3   6   4       41.59       41.25      1.76 o 
  -2   6   4        9.47        9.29      0.65 o 
  -1   6   4        3.63       11.64      5.47 o 
   0   6   4      370.72      410.89      9.85 o 
   1   6   4        2.13        2.88      1.89 o 
   2   6   4       74.70       85.87      4.77 o 
   3   6   4       13.20       17.45      1.94 o 
   4   6   4       12.57       11.34      0.62 o 
   5   6   4       33.69       27.45      0.86 o 
   6   6   4       11.53        8.92      0.61 o 
   7   6   4        5.20        6.16      0.74 o 
   8   6   4       25.61       24.25      0.93 o 
   9   6   4        9.33        6.45      0.67 o 
  10   6   4        0.01        0.08      0.62 o 
  11   6   4       19.70       23.43      1.19 o 
  12   6   4       11.65       13.47      1.51 o 
  13   6   4       25.58       31.32      1.52 o 
  -9   7   4        2.44        5.46      0.90 o 
  -8   7   4       66.88       80.36      4.42 o 
  -7   7   4        3.04        4.20      1.50 o 
  -6   7   4        6.85        6.36      1.45 o 
  -5   7   4       20.42       20.84      2.00 o 
  -4   7   4       71.19       80.10      2.61 o 
  -3   7   4       17.92       20.73      2.21 o 
  -2   7   4        1.66        1.02      0.95 o 
  -1   7   4        3.75        0.60      1.15 o 
   0   7   4        5.60        6.36      1.11 o 
   1   7   4        2.93        1.57      1.00 o 
   2   7   4        0.72        3.21      0.83 o 
   3   7   4        5.00        5.86      0.75 o 
   4   7   4        0.00        0.13      0.80 o 
   5   7   4        0.18        1.48      0.82 o 
   6   7   4       11.60       16.44      1.25 o 
   7   7   4        2.96        6.17      1.53 o 
   8   7   4       15.67       19.13      1.49 o 
 -24   1   5        3.59        8.06      1.05 o 
 -23   1   5        7.55        9.72      1.04 o 
 -22   1   5       49.74       48.49      1.61 o 
 -21   1   5       17.14       18.27      1.27 o 
 -20   1   5        0.31        0.63      0.70 o 
 -19   1   5        3.34        3.70      0.70 o 
 -18   1   5      114.57      100.23      2.27 o 
 -17   1   5        4.23        2.54      0.84 o 
 -16   1   5      130.28      129.42      2.63 o 
 -15   1   5       15.32       12.19      1.44 o 
 -14   1   5        6.11        5.21      0.42 o 
 -13   1   5       52.07       49.92      1.01 o 
 -12   1   5        8.82       11.00      0.82 o 
 -11   1   5      351.66      409.22      7.15 o 
 -10   1   5      110.98      130.06      3.04 o 
  -9   1   5       56.51       57.98      1.17 o 
  -8   1   5       12.90       12.20      1.31 o 
  -7   1   5      781.99      813.89      8.50 o 
  -6   1   5      669.41      643.99      2.67 o 
  -5   1   5     1825.67     1832.23     12.09 o 
  -4   1   5      299.57      264.58     12.16 o 
  -3   1   5      349.81      339.77      9.08 o 
  -2   1   5      273.02      287.07      1.57 o 
  -1   1   5     5151.09     4956.91     16.28 o 
   0   1   5       36.23       45.58      0.54 o 
   1   1   5     2476.47     2365.66     21.44 o 
   2   1   5      549.24      519.13      3.21 o 
   3   1   5      419.64      426.99      3.53 o 
   4   1   5      197.95      193.67      1.03 o 
   5   1   5     1823.56     1815.25     21.31 o 
   6   1   5       85.20       84.85      0.75 o 
   7   1   5      315.66      332.43      2.86 o 
   8   1   5      184.41      207.85      6.99 o 
   9   1   5      299.89      349.77      4.33 o 
  10   1   5       40.07       38.23      3.76 o 
  11   1   5      136.72      140.38      2.46 o 
  12   1   5        0.14       -0.36      0.36 o 
  13   1   5       18.71       18.34      1.31 o 
  14   1   5       50.25       48.99      1.92 o 
  15   1   5        2.13        2.44      0.86 o 
  16   1   5       43.69       39.35      2.48 o 
  17   1   5       32.56       40.39      2.47 o 
  18   1   5        0.42        0.69      1.23 o 
  19   1   5        7.13        6.38      1.11 o 
  20   1   5       47.16       49.96      2.64 o 
  21   1   5       26.31       33.83      1.83 o 
  22   1   5        0.01       -0.58      0.58 o 
 -23   2   5        1.33        1.88      0.81 o 
 -22   2   5       12.32       10.95      0.58 o 
 -21   2   5        0.93        0.90      0.37 o 
 -20   2   5       52.54       54.60      1.66 o 
 -19   2   5        0.38        1.63      0.39 o 
 -18   2   5      104.90       95.08      2.82 o 
 -17   2   5       15.95       18.45      0.94 o 
 -16   2   5       38.38       32.60      1.15 o 
 -15   2   5        1.25       -0.33      0.49 o 
 -14   2   5        2.92        0.55      0.61 o 
 -13   2   5      321.37      313.46      6.38 o 
 -12   2   5        2.19        0.87      0.71 o 
 -11   2   5       11.38       10.18      0.60 o 
 -10   2   5     1405.17     1559.20     15.51 o 
  -9   2   5      101.52       90.45      1.81 o 
  -8   2   5      160.61      132.47     13.45 o 
  -7   2   5        0.96        3.52      0.40 o 
  -6   2   5     3694.34     3955.55     50.46 o 
  -5   2   5        0.45        0.45      0.22 o 
  -4   2   5      352.99      388.39      2.97 o 
  -3   2   5      799.89      823.69      6.94 o 
  -2   2   5        5.19        4.90      0.69 o 
  -1   2   5       94.41       99.88      1.60 o 
   0   2   5      119.87      132.28      1.37 o 
   1   2   5     1209.06     1194.90     10.64 o 
   2   2   5     1000.03     1057.00      7.36 o 
   3   2   5      165.06      142.60      2.42 o 
   4   2   5     2141.51     2311.73     23.33 o 
   5   2   5      122.57      102.84      1.63 o 
   6   2   5      248.41      230.39      8.85 o 
   7   2   5      107.14      105.55      1.32 o 
   8   2   5      591.93      667.27      6.77 o 
   9   2   5       52.12       50.14      0.69 o 
  10   2   5       22.12       20.02      0.57 o 
  11   2   5       44.36       39.55      3.72 o 
  12   2   5       96.64       93.15      2.77 o 
  13   2   5       24.69       18.88      2.34 o 
  14   2   5        0.96        1.56      1.20 o 
  15   2   5        0.17        0.11      0.57 o 
  16   2   5      107.89      102.26      3.46 o 
  17   2   5        3.92        2.95      0.61 o 
  18   2   5       22.23       19.99      0.80 o 
  19   2   5       19.36       18.04      0.93 o 
  20   2   5       78.58       83.77      4.46 o 
  21   2   5        1.09       -0.38      1.53 o 
 -22   3   5        2.72        3.02      1.15 o 
 -21   3   5        4.46        4.04      0.67 o 
 -20   3   5        2.09        3.07      0.95 o 
 -19   3   5       22.82       28.83      1.32 o 
 -18   3   5        1.64        1.85      0.35 o 
 -17   3   5       14.70       14.74      0.95 o 
 -16   3   5       95.78       91.91      2.21 o 
 -15   3   5        0.47       -1.05      1.05 o 
 -14   3   5       88.41       88.71      2.94 o 
 -13   3   5       67.34       50.33      4.00 o 
 -12   3   5      553.89      541.30      8.81 o 
 -11   3   5        6.65        9.24      0.81 o 
 -10   3   5       47.96       49.83      2.95 o 
  -9   3   5       21.73       22.95      0.66 o 
  -8   3   5       65.83       70.54      0.70 o 
  -7   3   5        5.69        8.36      0.38 o 
  -6   3   5       77.75       80.11      1.72 o 
  -5   3   5        9.69       12.07      0.50 o 
  -4   3   5      319.72      319.26      3.16 o 
  -3   3   5       24.10       30.38      0.96 o 
  -2   3   5       40.77       45.79      0.96 o 
  -1   3   5        4.64        1.91      0.58 o 
   0   3   5       89.34       94.63      0.69 o 
   1   3   5      104.46      121.82      1.49 o 
   2   3   5        1.12        0.28      0.26 o 
   3   3   5      176.04      198.05      2.57 o 
   4   3   5      231.73      237.55      2.65 o 
   5   3   5       97.49      109.87      1.27 o 
   6   3   5      130.22      128.40      3.08 o 
   7   3   5       22.24       22.51      0.64 o 
   8   3   5       28.73       34.84      0.59 o 
   9   3   5       75.75       76.50      0.98 o 
  10   3   5      278.90      278.09      2.89 o 
  11   3   5       37.78       41.19      0.77 o 
  12   3   5       14.96       19.27      0.85 o 
  13   3   5       27.73       23.98      1.54 o 
  14   3   5       79.10       80.41      1.23 o 
  15   3   5       21.06       19.72      1.12 o 
  16   3   5       14.84       13.68      0.87 o 
  17   3   5        2.50        4.21      0.65 o 
  18   3   5        8.60       10.51      0.74 o 
  19   3   5        1.11        1.00      0.63 o 
  20   3   5        1.30        2.35      0.71 o 
 -21   4   5        2.76        2.77      0.95 o 
 -20   4   5        0.07        0.28      0.57 o 
 -19   4   5        0.12        0.60      0.56 o 
 -18   4   5      117.99      116.00      4.05 o 
 -17   4   5       92.48       82.99      2.42 o 
 -16   4   5       72.86       68.18      1.32 o 
 -15   4   5       39.86       39.95      1.39 o 
 -14   4   5      107.06       96.51      2.31 o 
 -13   4   5      106.68       99.89      2.27 o 
 -12   4   5      205.69      188.53      2.82 o 
 -11   4   5       77.94       73.15      2.15 o 
 -10   4   5      344.65      297.89      6.41 o 
  -9   4   5       24.29       21.14      1.01 o 
  -8   4   5      114.47      121.12      2.35 o 
  -7   4   5        5.54        6.43      0.41 o 
  -6   4   5        0.01       -0.13      0.37 o 
  -5   4   5       53.63       52.04      1.07 o 
  -4   4   5      159.18      154.22      1.12 o 
  -3   4   5       58.48       51.75      0.64 o 
  -2   4   5      782.26      763.06      8.23 o 
  -1   4   5        0.41       -0.09      0.37 o 
   0   4   5       96.36      102.16      1.07 o 
   1   4   5       13.94       12.56      0.71 o 
   2   4   5      130.16      134.04      0.83 o 
   3   4   5       13.54       15.91      0.81 o 
   4   4   5       63.72       64.60      0.85 o 
   5   4   5        5.64        5.71      0.47 o 
   6   4   5        3.73        5.91      0.43 o 
   7   4   5       24.96       22.44      0.68 o 
   8   4   5      157.14      134.38      1.08 o 
   9   4   5       71.10       64.38      0.85 o 
  10   4   5      102.56       96.89      1.65 o 
  11   4   5       43.78       42.81      0.91 o 
  12   4   5       31.64       29.50      0.91 o 
  13   4   5        0.12        1.12      0.57 o 
  14   4   5       74.29       74.64      2.41 o 
  15   4   5       28.30       29.21      1.91 o 
  16   4   5      118.55      117.53      4.18 o 
  17   4   5       24.49       20.62      1.73 o 
  18   4   5        0.40        0.66      0.92 o 
 -18   5   5       13.30       11.44      0.77 o 
 -17   5   5        7.86        8.70      1.81 o 
 -16   5   5        1.45        1.48      0.62 o 
 -15   5   5        5.90        6.14      0.66 o 
 -14   5   5        1.83        3.01      0.60 o 
 -13   5   5        0.80       -0.16      0.56 o 
 -12   5   5       16.94       12.59      0.82 o 
 -11   5   5       15.91       10.73      0.65 o 
 -10   5   5       53.14       45.16      1.05 o 
  -9   5   5       84.04       76.08      1.42 o 
  -8   5   5       13.84       10.03      0.59 o 
  -7   5   5        7.61        3.86      0.52 o 
  -6   5   5       10.99        9.89      0.59 o 
  -5   5   5        0.63       -0.43      0.43 o 
  -4   5   5      360.55      347.88      5.27 o 
  -3   5   5       56.01       43.65      2.06 o 
  -2   5   5        1.30       -0.48      0.74 o 
  -1   5   5      152.21      147.87      3.21 o 
   0   5   5      194.26      179.08      2.00 o 
   1   5   5       10.67       12.04      1.23 o 
   2   5   5      125.84      114.25      3.46 o 
   3   5   5       15.63       14.10      0.61 o 
   4   5   5       83.01       73.39      1.54 o 
   5   5   5        0.53       -0.49      0.49 o 
   6   5   5        0.17       -0.44      0.44 o 
   7   5   5        0.72       -0.50      0.50 o 
   8   5   5        2.55        0.50      0.48 o 
   9   5   5       20.66       18.38      0.84 o 
  10   5   5        6.16        3.96      0.61 o 
  11   5   5        8.04        6.53      0.65 o 
  12   5   5        4.92        4.79      0.64 o 
  13   5   5        1.84        2.46      0.63 o 
  14   5   5       24.80       28.93      1.00 o 
  15   5   5        0.01       -0.36      0.63 o 
  16   5   5       12.73       12.12      0.81 o 
 -15   6   5        0.03        1.70      0.84 o 
 -14   6   5       47.63       57.51      1.43 o 
 -13   6   5       43.63       55.01      1.53 o 
 -12   6   5        3.97        4.50      0.70 o 
 -11   6   5        5.17        4.90      0.78 o 
 -10   6   5       19.08       25.16      1.76 o 
  -9   6   5       22.62       18.80      1.22 o 
  -8   6   5        0.01        1.10      0.79 o 
  -7   6   5        0.01        0.67      0.78 o 
  -6   6   5        0.81        1.42      0.75 o 
  -5   6   5      119.26      130.81      6.26 o 
  -4   6   5       26.17       22.71      1.02 o 
  -3   6   5       45.68       48.34      2.31 o 
  -2   6   5       37.21       38.18      1.30 o 
  -1   6   5       29.43       29.54      3.46 o 
   0   6   5       32.19       33.94      3.21 o 
   1   6   5        3.04        0.71      1.96 o 
   2   6   5        0.75       -0.08      1.50 o 
   3   6   5       61.66       52.42      1.44 o 
   4   6   5        0.95        0.37      0.57 o 
   5   6   5        4.89        2.66      0.56 o 
   6   6   5        0.30        0.03      0.54 o 
   7   6   5        2.97        1.86      0.61 o 
   8   6   5        0.20       -0.30      0.57 o 
   9   6   5        7.53       12.82      1.00 o 
  10   6   5        0.81        2.16      0.66 o 
  11   6   5        0.15        0.53      0.66 o 
  12   6   5       28.71       31.40      1.35 o 
  13   6   5       40.32       52.66      2.38 o 
  -9   7   5        0.06        2.19      1.41 o 
  -8   7   5        3.31        5.95      1.53 o 
  -7   7   5       42.18       53.06      2.48 o 
  -6   7   5        0.06        1.29      1.46 o 
  -5   7   5        9.03       10.15      1.67 o 
  -4   7   5        8.54       11.40      1.69 o 
  -3   7   5       26.91       30.12      2.05 o 
  -2   7   5        1.00        1.13      1.00 o 
  -1   7   5        0.64        0.32      0.95 o 
   0   7   5        5.99        4.83      1.01 o 
   1   7   5       13.60       17.36      1.46 o 
   2   7   5        0.13        1.08      1.05 o 
   3   7   5        3.37        4.27      0.87 o 
   4   7   5        4.10        5.27      1.11 o 
   5   7   5       77.92       99.19      5.95 o 
   6   7   5       20.54       27.21      1.62 o 
   7   7   5        2.73        3.32      1.00 o 
 -24   0   6       64.20       66.02      2.48 o 
 -23   0   6       50.49       47.70      2.31 o 
 -22   0   6       26.02       26.46      1.99 o 
 -21   0   6       11.90       13.54      1.58 o 
 -20   0   6       11.56       11.92      1.36 o 
 -19   0   6        1.45        3.06      1.05 o 
 -18   0   6       53.79       40.60      1.89 o 
 -17   0   6      104.38       93.91      1.58 o 
 -16   0   6       63.51       51.71      2.09 o 
 -15   0   6       86.68       91.66      2.25 o 
 -14   0   6      203.18      202.33      2.58 o 
 -13   0   6      712.58      736.82      4.28 o 
 -12   0   6      509.16      497.38      3.41 o 
 -11   0   6      373.89      354.37      2.72 o 
 -10   0   6       10.15        7.89      1.89 o 
  -9   0   6      295.19      315.00      6.18 o 
  -8   0   6       44.16       47.11      1.32 o 
  -7   0   6      211.25      206.84      2.24 o 
  -6   0   6        2.29        4.55      0.25 o 
  -5   0   6     1719.09     1764.52     21.96 o 
  -4   0   6     1395.82     1337.19      8.14 o 
  -1   0   6     4241.05     4088.02     15.12 o 
   0   0   6     6082.39     5816.86     27.33 o 
   2   0   6       71.68       63.41      1.35 o 
   3   0   6      112.73       99.14      1.06 o 
   4   0   6        1.31        1.20      0.28 o 
   5   0   6       21.06       39.43     11.10 o 
   6   0   6        6.94        6.51      0.30 o 
   7   0   6       18.05       19.67      0.38 o 
   8   0   6      203.36      218.58      1.92 o 
   9   0   6      926.00      942.29     20.89 o 
  10   0   6      403.95      438.53     12.49 o 
  11   0   6       53.12       56.78      2.34 o 
  12   0   6       97.70       91.36      5.00 o 
  13   0   6      262.42      258.46      6.28 o 
  14   0   6       54.49       47.21      3.11 o 
  15   0   6       18.53       14.14      0.97 o 
  16   0   6       99.40       90.92      5.58 o 
  17   0   6       22.21       17.92      1.40 o 
  18   0   6        0.74        1.01      0.93 o 
  19   0   6        0.02       -0.34      0.77 o 
  20   0   6        5.04        4.85      0.88 o 
  21   0   6       47.66       56.47      3.00 o 
  22   0   6       46.18       58.25      6.04 o 
 -24   1   6        0.91        4.14      0.95 o 
 -23   1   6       12.56       11.39      1.08 o 
 -22   1   6        0.04        1.45      0.90 o 
 -21   1   6       78.39       86.48      1.50 o 
 -20   1   6       38.75       33.52      1.15 o 
 -19   1   6       76.04       75.95      1.90 o 
 -18   1   6       30.93       28.44      1.02 o 
 -17   1   6      127.23      135.55      1.72 o 
 -16   1   6      153.06      149.92      3.86 o 
 -15   1   6      211.89      219.36      3.72 o 
 -14   1   6      274.08      266.03      6.36 o 
 -13   1   6       93.48       96.59      1.29 o 
 -12   1   6      325.17      309.71     14.64 o 
 -11   1   6       16.17       17.64      0.60 o 
 -10   1   6        2.55        2.50      0.22 o 
  -9   1   6     1103.97     1210.24     10.76 o 
  -8   1   6        6.46       10.04      0.27 o 
  -7   1   6      671.06      676.56      7.58 o 
  -6   1   6      118.00      126.11      3.68 o 
  -5   1   6     1111.65     1016.26     39.88 o 
  -4   1   6     2588.49     2536.30     26.81 o 
  -3   1   6      244.46      199.42      2.77 o 
  -2   1   6      866.49      844.34      1.70 o 
  -1   1   6       77.91       91.23      1.98 o 
   0   1   6     2351.68     2354.49     14.89 o 
   1   1   6      738.06      716.46      5.66 o 
   2   1   6      501.94      529.26      5.37 o 
   3   1   6       43.83       40.44      0.56 o 
   4   1   6       56.91       62.31      1.03 o 
   5   1   6     1377.76     1399.61     13.33 o 
   6   1   6      123.37      131.60      1.56 o 
   7   1   6      374.86      384.01      4.21 o 
   8   1   6       88.16       81.02      1.77 o 
   9   1   6       86.28       93.44      1.47 o 
  10   1   6      284.38      282.38      3.49 o 
  11   1   6      266.21      252.74     10.18 o 
  12   1   6       20.12       20.32      1.07 o 
  13   1   6      108.71      109.88      5.27 o 
  14   1   6      176.06      170.94      3.41 o 
  15   1   6        4.50        4.24      1.10 o 
  16   1   6        6.95        5.55      1.06 o 
  17   1   6       95.17      103.93      4.23 o 
  18   1   6      105.84      104.88      5.74 o 
  19   1   6        2.39        3.86      0.98 o 
  20   1   6        6.32        9.81      1.31 o 
  21   1   6       16.87       18.39      1.26 o 
 -23   2   6        0.59        1.23      0.78 o 
 -22   2   6        1.69        2.75      0.75 o 
 -21   2   6       38.18       42.46      2.37 o 
 -20   2   6       82.50       80.83      3.03 o 
 -19   2   6        1.44        1.49      0.39 o 
 -18   2   6        4.24        3.65      0.42 o 
 -17   2   6       72.25       72.14      2.24 o 
 -16   2   6      686.73      701.17     15.20 o 
 -15   2   6       43.97       44.05      1.60 o 
 -14   2   6      498.60      496.51     11.04 o 
 -13   2   6      152.52      158.13      3.82 o 
 -12   2   6       79.28       91.35      1.93 o 
 -11   2   6       37.19       36.41      0.49 o 
 -10   2   6        3.36        3.11      0.63 o 
  -9   2   6        1.81       -0.23      0.34 o 
  -8   2   6     1064.85     1161.82     17.16 o 
  -7   2   6        2.91        3.22      0.32 o 
  -6   2   6     1363.78     1453.12     20.16 o 
  -5   2   6      252.14      273.53     10.25 o 
  -4   2   6      204.97      195.61      3.78 o 
  -3   2   6      185.99      190.16      1.94 o 
  -2   2   6        9.41        9.05      0.37 o 
  -1   2   6       23.83       26.44      0.41 o 
   0   2   6        0.79        1.32      0.43 o 
   1   2   6       46.10       48.22      0.68 o 
   2   2   6      534.93      548.65      6.28 o 
   3   2   6      371.01      415.34      6.70 o 
   4   2   6     1630.27     1764.51     14.12 o 
   5   2   6       62.66       61.03      1.03 o 
   6   2   6      497.42      509.50      5.95 o 
   7   2   6       29.91       39.91      0.76 o 
   8   2   6      400.86      420.61      5.49 o 
   9   2   6        7.37        8.51      0.54 o 
  10   2   6      707.84      722.87      7.15 o 
  11   2   6       16.05       15.71      1.33 o 
  12   2   6      421.05      421.08      7.27 o 
  13   2   6       12.54       17.94      1.92 o 
  14   2   6      132.00      126.74      5.45 o 
  15   2   6        2.47        1.43      0.60 o 
  16   2   6       95.35       96.41      4.03 o 
  17   2   6        0.02        0.20      0.59 o 
  18   2   6       21.14       18.18      1.20 o 
  19   2   6        2.51        1.92      0.63 o 
  20   2   6       34.37       31.54      1.06 o 
  21   2   6        0.78        0.10      0.69 o 
 -22   3   6        0.36       -0.60      0.67 o 
 -21   3   6        1.66        0.16      0.66 o 
 -20   3   6       14.88       12.36      1.33 o 
 -19   3   6        9.80        9.84      0.48 o 
 -18   3   6       51.64       58.25      1.93 o 
 -17   3   6       97.31       94.94      2.53 o 
 -16   3   6      123.57      121.34      2.78 o 
 -15   3   6      608.41      589.97     12.20 o 
 -14   3   6        7.73       10.36      2.93 o 
 -13   3   6      332.07      304.48     12.09 o 
 -12   3   6      326.25      327.41      5.85 o 
 -11   3   6       97.22      104.76      2.23 o 
 -10   3   6        5.27        5.04      0.61 o 
  -9   3   6       43.47       43.93      0.82 o 
  -8   3   6        0.99        0.84      0.38 o 
  -7   3   6        5.37        6.20      0.34 o 
  -6   3   6      203.46      213.52      2.29 o 
  -5   3   6        0.37        0.17      0.26 o 
  -4   3   6      353.32      349.83      4.26 o 
  -3   3   6      183.75      199.36      2.59 o 
  -2   3   6      190.67      199.32      2.58 o 
  -1   3   6      498.28      560.15      4.18 o 
   0   3   6      326.09      318.50      4.31 o 
   1   3   6       14.54        9.75      0.76 o 
   2   3   6        6.93        8.24      0.37 o 
   3   3   6       78.21       78.52      1.51 o 
   4   3   6      116.44      113.48      1.51 o 
   5   3   6        8.19        7.29      0.38 o 
   6   3   6      115.90      117.81      1.70 o 
   7   3   6       15.94       13.96      0.71 o 
   8   3   6       24.33       26.25      0.47 o 
   9   3   6      214.28      211.81      2.98 o 
  10   3   6      314.66      295.77      4.37 o 
  11   3   6      470.65      439.67     10.09 o 
  12   3   6       84.64       86.86      3.55 o 
  13   3   6      123.82      115.19      2.26 o 
  14   3   6       41.83       35.92      1.10 o 
  15   3   6       88.81       81.72      3.08 o 
  16   3   6       77.20       77.35      2.99 o 
  17   3   6        3.44        3.20      0.65 o 
  18   3   6        5.56        4.34      0.69 o 
  19   3   6        0.28        0.18      0.75 o 
  20   3   6        5.96        6.16      1.08 o 
 -21   4   6       46.40       60.94      3.77 o 
 -20   4   6       70.95       88.29      4.47 o 
 -19   4   6      111.93      101.83      4.57 o 
 -18   4   6       69.56       75.34      1.72 o 
 -17   4   6       23.65       29.38      0.92 o 
 -16   4   6        8.36        9.11      0.63 o 
 -15   4   6      100.14       95.83      1.58 o 
 -14   4   6       70.10       63.88      1.19 o 
 -13   4   6       69.93       68.91      1.82 o 
 -12   4   6       34.09       34.41      0.82 o 
 -11   4   6       19.77       18.52      0.79 o 
 -10   4   6        2.13       -0.49      0.49 o 
  -9   4   6        1.13       -0.10      0.45 o 
  -8   4   6       36.32       38.92      1.23 o 
  -7   4   6       33.05       30.16      0.86 o 
  -6   4   6       18.83       23.00      0.54 o 
  -5   4   6        0.26       -0.34      0.34 o 
  -4   4   6       40.07       38.14      1.13 o 
  -3   4   6        1.04        2.27      0.57 o 
  -2   4   6      154.33      155.77      2.76 o 
  -1   4   6      613.27      597.41     12.12 o 
   0   4   6       45.04       40.65      0.79 o 
   1   4   6       19.50       15.64      0.57 o 
   2   4   6       28.28       22.51      0.59 o 
   3   4   6       20.97       20.32      0.55 o 
   4   4   6        6.61        7.20      0.41 o 
   5   4   6      161.65      153.96      1.81 o 
   6   4   6      112.58      100.92      1.43 o 
   7   4   6      157.87      139.23      2.76 o 
   8   4   6       32.22       25.96      0.66 o 
   9   4   6       12.85        9.89      0.52 o 
  10   4   6        0.16        0.91      0.39 o 
  11   4   6       72.90       67.07      2.65 o 
  12   4   6      112.29      104.54      1.80 o 
  13   4   6      100.26       84.15      1.60 o 
  14   4   6       47.33       46.06      2.54 o 
  15   4   6        0.77        2.69      0.88 o 
  16   4   6       57.15       61.64      3.88 o 
  17   4   6        0.49        0.20      0.74 o 
  18   4   6       34.97       38.60      1.63 o 
 -18   5   6        2.30        6.39      1.59 o 
 -17   5   6       18.63       25.50      1.67 o 
 -16   5   6        7.75        5.58      0.70 o 
 -15   5   6        0.09       -0.57      0.57 o 
 -14   5   6       18.43       15.97      0.83 o 
 -13   5   6       27.30       24.23      1.07 o 
 -12   5   6       99.12       89.91      2.10 o 
 -11   5   6       71.40       73.45      1.69 o 
 -10   5   6        3.28        2.38      0.63 o 
  -9   5   6       13.26       14.00      0.89 o 
  -8   5   6        0.74        1.08      0.49 o 
  -7   5   6        1.24        0.01      0.49 o 
  -6   5   6        0.03       -0.42      0.42 o 
  -5   5   6        0.01        0.11      0.43 o 
  -4   5   6      138.42      136.49      3.42 o 
  -3   5   6        2.50       -0.53      0.53 o 
  -2   5   6       68.41       68.34      2.06 o 
  -1   5   6        0.06       -0.31      0.64 o 
   0   5   6      223.20      224.51      3.67 o 
   1   5   6      256.99      244.05      2.46 o 
   2   5   6        0.53       -0.37      0.47 o 
   3   5   6       11.45       11.00      0.81 o 
   4   5   6        9.98        7.79      0.55 o 
   5   5   6        4.84        3.82      0.59 o 
   6   5   6       63.05       61.47      0.96 o 
   7   5   6       27.83       23.64      0.75 o 
   8   5   6       81.51       74.47      2.03 o 
   9   5   6       55.25       46.93      1.01 o 
  10   5   6       11.18        9.54      0.74 o 
  11   5   6        2.41        1.14      0.60 o 
  12   5   6        8.54        7.54      0.67 o 
  13   5   6        0.23        0.87      0.64 o 
  14   5   6        9.35        9.10      0.75 o 
  15   5   6       10.27        8.28      0.78 o 
  16   5   6       20.84       28.21      4.07 o 
 -15   6   6       31.71       35.63      1.96 o 
 -14   6   6       12.63       16.37      0.92 o 
 -13   6   6        6.04        6.40      0.83 o 
 -12   6   6        1.74        4.53      0.79 o 
 -11   6   6        0.46        0.94      0.75 o 
 -10   6   6        2.43        3.66      0.72 o 
  -9   6   6        1.10        1.10      0.64 o 
  -8   6   6        0.01        0.67      0.66 o 
  -7   6   6        2.48        3.34      0.77 o 
  -6   6   6        8.45        6.31      0.85 o 
  -5   6   6       40.02       38.38      2.51 o 
  -4   6   6       27.57       25.26      1.89 o 
  -3   6   6        0.67       -0.71      0.91 o 
  -2   6   6        0.97        0.00      0.97 o 
  -1   6   6       50.75       49.45      3.22 o 
   0   6   6       15.51       15.84      2.87 o 
   1   6   6       37.89       33.21      2.43 o 
   2   6   6       82.24       89.20      1.66 o 
   3   6   6       31.87       31.26      1.08 o 
   4   6   6        1.03        0.45      0.57 o 
   5   6   6        5.78        7.94      0.67 o 
   6   6   6       15.89       11.24      0.63 o 
   7   6   6        1.12        0.93      0.62 o 
   8   6   6        0.00       -0.68      0.68 o 
   9   6   6        4.05        4.20      0.68 o 
  10   6   6       58.08       72.43      3.21 o 
  11   6   6       15.94       18.44      1.40 o 
  12   6   6       13.02       12.94      1.10 o 
  -9   7   6       17.95       22.08      2.08 o 
  -8   7   6        4.33        6.81      1.54 o 
  -7   7   6        0.03        0.98      1.43 o 
  -6   7   6       50.62       53.94      2.29 o 
  -5   7   6       36.18       38.35      2.14 o 
  -4   7   6       21.56       25.20      1.99 o 
  -3   7   6       12.90       12.80      1.69 o 
  -2   7   6        1.06        0.92      0.96 o 
  -1   7   6        1.21        0.12      0.97 o 
   0   7   6       20.82       21.93      1.51 o 
   1   7   6       11.51       13.23      1.20 o 
   2   7   6        6.60        8.01      1.17 o 
   3   7   6        3.43        6.58      1.04 o 
   4   7   6       57.42       61.96      1.82 o 
   5   7   6        4.55       11.02      1.34 o 
   6   7   6        1.59        6.02      1.12 o 
 -24   1   7        0.01        1.97      1.12 o 
 -23   1   7       36.16       40.45      2.27 o 
 -22   1   7       88.10       84.89      1.76 o 
 -21   1   7      100.64      103.46      3.07 o 
 -20   1   7        0.07        1.00      0.71 o 
 -19   1   7       91.10       91.40      2.57 o 
 -18   1   7      109.99      105.20      1.96 o 
 -17   1   7       51.53       44.55      1.39 o 
 -16   1   7       12.98       10.16      0.93 o 
 -15   1   7      139.48      140.44      3.66 o 
 -14   1   7       16.49       15.09      0.74 o 
 -13   1   7       15.73       19.96      2.13 o 
 -12   1   7      256.25      265.19      7.25 o 
 -11   1   7      160.79      176.71      2.17 o 
 -10   1   7       37.92       36.36      0.59 o 
  -9   1   7      726.36      766.45      6.83 o 
  -8   1   7     1431.99     1417.79     19.40 o 
  -7   1   7      286.20      307.84      3.03 o 
  -6   1   7      362.11      377.25      4.43 o 
  -5   1   7     2448.53     2487.58     31.53 o 
  -4   1   7      888.95      854.90     29.60 o 
  -3   1   7     1322.70     1302.63      3.61 o 
  -2   1   7       55.08       58.10      0.38 o 
  -1   1   7     1689.02     1624.67      5.41 o 
   0   1   7     1149.60     1158.88      5.05 o 
   1   1   7     2927.00     2982.88     27.04 o 
   2   1   7      246.81      251.91      2.10 o 
   3   1   7      489.32      543.19      2.99 o 
   4   1   7     1267.34     1262.19     10.77 o 
   5   1   7      647.96      666.31      6.23 o 
   6   1   7       10.32       14.14      0.61 o 
   7   1   7      269.60      297.45      2.72 o 
   8   1   7      303.02      308.89      4.23 o 
   9   1   7       62.82       71.54      1.01 o 
  10   1   7        0.51        0.15      0.28 o 
  11   1   7      106.91      101.99      4.98 o 
  12   1   7      105.80      105.51      2.33 o 
  13   1   7       30.51       22.80      2.19 o 
  14   1   7      247.36      234.42      7.61 o 
  15   1   7      111.73      108.10      4.01 o 
  16   1   7        3.08        3.12      0.58 o 
  17   1   7       85.39       85.27      3.38 o 
  18   1   7      133.81      135.58      8.99 o 
  19   1   7        9.44       11.00      1.76 o 
  20   1   7        6.95       10.18      1.03 o 
  21   1   7       40.80       44.79      1.44 o 
 -23   2   7        3.41        4.20      0.79 o 
 -22   2   7       13.32       14.35      1.07 o 
 -21   2   7        3.57        3.32      0.51 o 
 -20   2   7       17.39       21.04      1.80 o 
 -19   2   7       21.06       26.43      1.24 o 
 -18   2   7      100.20      103.32      3.34 o 
 -17   2   7      167.44      160.53      2.44 o 
 -16   2   7       23.63       19.84      2.65 o 
 -15   2   7        0.06        0.75      0.55 o 
 -14   2   7       66.18       61.59      2.78 o 
 -13   2   7      202.85      192.09      4.72 o 
 -12   2   7      121.81      117.30      4.54 o 
 -11   2   7       36.87       36.56      0.50 o 
 -10   2   7      205.65      227.98      4.08 o 
  -9   2   7        8.60        7.60      0.38 o 
  -8   2   7       55.76       60.58      1.29 o 
  -7   2   7       26.95       31.64      1.31 o 
  -6   2   7     1068.82     1175.36     13.99 o 
  -5   2   7        1.99        3.12      0.22 o 
  -4   2   7      840.78      821.76      8.52 o 
  -3   2   7      108.70      113.86      1.55 o 
  -2   2   7     1698.14     1808.00     15.34 o 
  -1   2   7       12.38       17.07      0.58 o 
   0   2   7      681.22      698.24      6.62 o 
   1   2   7        0.31        1.61      0.23 o 
   2   2   7      880.34      993.02     10.90 o 
   3   2   7      121.39      129.09      1.91 o 
   4   2   7      173.82      193.35      2.55 o 
   5   2   7       22.18       26.83      0.57 o 
   6   2   7       16.45       28.57      0.73 o 
   7   2   7       13.07       12.91      0.36 o 
   8   2   7       94.27       89.64      1.28 o 
   9   2   7      365.90      347.72      3.88 o 
  10   2   7      125.96      122.78      1.96 o 
  11   2   7       50.08       48.68      1.45 o 
  12   2   7        3.25        2.39      0.52 o 
  13   2   7      588.30      564.67     22.24 o 
  14   2   7      161.44      159.62      6.78 o 
  15   2   7       19.22       24.41      0.95 o 
  16   2   7        0.01        0.56      0.61 o 
  17   2   7       22.31       18.28      1.04 o 
  18   2   7       16.51       17.54      1.24 o 
  19   2   7       17.10       19.94      1.06 o 
  20   2   7        5.40        4.28      0.75 o 
 -22   3   7       10.85       11.21      1.74 o 
 -21   3   7        3.56        3.23      0.97 o 
 -20   3   7        1.36        2.44      0.64 o 
 -19   3   7       24.98       27.94      0.86 o 
 -18   3   7       42.30       47.93      0.63 o 
 -17   3   7       20.30       24.68      0.69 o 
 -16   3   7       42.24       32.06      0.69 o 
 -15   3   7        0.27        1.65      1.24 o 
 -14   3   7       40.17       32.73      4.02 o 
 -13   3   7        6.08        8.56      2.42 o 
 -12   3   7      276.69      261.30      4.25 o 
 -11   3   7        0.94       -0.04      0.48 o 
 -10   3   7      151.91      151.18      9.73 o 
  -9   3   7        5.15        4.28      0.35 o 
  -8   3   7        5.38        7.23      0.36 o 
  -7   3   7        1.15       -0.21      0.26 o 
  -6   3   7      127.92      137.06      2.91 o 
  -5   3   7       55.94       57.30      1.89 o 
  -4   3   7      160.74      139.56      2.14 o 
  -3   3   7      183.22      172.13      4.01 o 
  -2   3   7        0.46        2.58      0.46 o 
  -1   3   7     1228.53     1163.54     32.26 o 
   0   3   7      570.30      534.18     12.54 o 
   1   3   7       64.55       62.42      1.79 o 
   2   3   7       10.48        8.64      0.51 o 
   3   3   7      222.56      234.79      4.40 o 
   4   3   7        7.63        9.38      0.39 o 
   5   3   7        0.02        0.04      0.24 o 
   6   3   7       59.41       62.05      0.69 o 
   7   3   7       31.63       30.85      0.53 o 
   8   3   7      186.41      171.71      2.56 o 
   9   3   7       24.33       20.98      0.51 o 
  10   3   7      415.75      383.76      8.51 o 
  11   3   7       39.26       48.03      1.03 o 
  12   3   7       47.76       52.66      2.11 o 
  13   3   7        2.75        4.15      0.65 o 
  14   3   7      166.75      158.79      7.10 o 
  15   3   7       61.86       66.62      2.90 o 
  16   3   7        1.90        2.64      0.66 o 
  17   3   7        0.17        0.07      0.64 o 
  18   3   7        3.91        1.90      0.69 o 
  19   3   7        0.04       -0.18      0.70 o 
 -21   4   7        0.00       -0.56      0.56 o 
 -20   4   7        2.24        2.84      0.62 o 
 -19   4   7        0.17        2.95      0.69 o 
 -18   4   7        9.73        9.67      0.67 o 
 -17   4   7        7.15        3.53      0.60 o 
 -16   4   7        5.58        4.54      0.60 o 
 -15   4   7      113.26      100.55      3.04 o 
 -14   4   7       34.06       33.64      1.22 o 
 -13   4   7       46.91       46.99      2.47 o 
 -12   4   7       15.54        8.98      0.69 o 
 -11   4   7      140.12      131.30      3.27 o 
 -10   4   7        1.71        1.56      0.53 o 
  -9   4   7      170.60      155.13      4.89 o 
  -8   4   7      267.87      246.76      5.68 o 
  -7   4   7       40.90       46.57      1.40 o 
  -6   4   7       90.58       98.13      1.71 o 
  -5   4   7        0.21       -0.23      0.33 o 
  -4   4   7       38.47       41.80      1.52 o 
  -3   4   7        7.13        9.95      1.51 o 
  -2   4   7     1105.54     1137.27     13.69 o 
  -1   4   7      156.14      153.96      4.13 o 
   0   4   7       75.61       78.87      1.38 o 
   1   4   7       13.12       10.31      0.53 o 
   2   4   7      155.51      160.75      3.44 o 
   3   4   7       97.74      103.96      2.22 o 
   4   4   7        0.01       -0.05      0.37 o 
   5   4   7        0.48        0.22      0.36 o 
   6   4   7        0.25        0.29      0.42 o 
   7   4   7       41.04       46.18      0.92 o 
   8   4   7      153.99      141.43      3.11 o 
   9   4   7       20.74       17.97      0.71 o 
  10   4   7        1.37        1.92      0.43 o 
  11   4   7        0.39        0.59      0.57 o 
  12   4   7       61.84       61.30      1.10 o 
  13   4   7       39.14       31.92      4.39 o 
  14   4   7      119.25      119.18      5.71 o 
  15   4   7       67.39       71.99      4.67 o 
  16   4   7       21.78       20.93      1.30 o 
  17   4   7        8.82       14.84      1.76 o 
 -18   5   7        1.26        1.70      0.69 o 
 -17   5   7       11.90       13.11      0.82 o 
 -16   5   7        8.24        9.12      0.72 o 
 -15   5   7       50.51       53.60      1.86 o 
 -14   5   7        1.92        2.00      0.71 o 
 -13   5   7       15.13       15.52      0.91 o 
 -12   5   7       12.23       13.17      0.94 o 
 -11   5   7      140.89      131.89      1.80 o 
 -10   5   7        0.69        1.22      0.63 o 
  -9   5   7       39.31       37.32      1.01 o 
  -8   5   7        1.86        2.37      0.59 o 
  -7   5   7       11.71       11.33      0.63 o 
  -6   5   7       50.36       46.56      0.91 o 
  -5   5   7        1.29        0.97      0.44 o 
  -4   5   7       92.00       83.01      2.52 o 
  -3   5   7      245.13      254.62      7.93 o 
  -2   5   7       14.90       16.06      1.03 o 
  -1   5   7       51.00       50.77      1.35 o 
   0   5   7        3.08        6.07      0.47 o 
   1   5   7       21.43       18.61      0.94 o 
   2   5   7        7.47        4.96      0.64 o 
   3   5   7       27.09       21.42      0.84 o 
   4   5   7        3.24        1.60      0.50 o 
   5   5   7       42.30       37.78      0.80 o 
   6   5   7        3.61        4.09      0.53 o 
   7   5   7       90.12       83.43      1.03 o 
   8   5   7       95.85       94.70      2.98 o 
   9   5   7       69.23       64.20      3.69 o 
  10   5   7       14.76       14.16      1.11 o 
  11   5   7       29.40       31.55      1.26 o 
  12   5   7        0.37        0.13      0.61 o 
  13   5   7        0.26       -0.48      0.64 o 
  14   5   7        4.61        6.86      0.77 o 
  15   5   7       10.52       20.89      4.89 o 
 -15   6   7       12.59       16.12      1.11 o 
 -14   6   7        0.97        1.38      0.71 o 
 -13   6   7        9.50       10.93      0.92 o 
 -12   6   7       11.15        7.91      0.95 o 
 -11   6   7        0.09        0.62      0.82 o 
 -10   6   7        1.49        0.71      0.68 o 
  -9   6   7        0.60        1.30      0.74 o 
  -8   6   7       99.28      109.68      1.42 o 
  -7   6   7        5.78        7.14      0.72 o 
  -6   6   7       51.63       55.20      1.17 o 
  -5   6   7        1.19        0.22      0.55 o 
  -4   6   7        1.20        2.16      0.66 o 
  -3   6   7       80.87       81.79      4.12 o 
  -2   6   7       23.03       23.06      2.64 o 
  -1   6   7       15.98       12.49      1.48 o 
   0   6   7        1.02       -0.66      0.91 o 
   1   6   7       30.14       28.61      1.10 o 
   2   6   7       27.68       25.46      1.24 o 
   3   6   7        4.19        2.10      0.64 o 
   4   6   7        6.11        6.61      0.66 o 
   5   6   7        7.68        7.53      0.66 o 
   6   6   7        2.97        2.29      0.80 o 
   7   6   7        0.35        0.27      0.70 o 
   8   6   7        1.42        2.14      0.65 o 
   9   6   7        0.22        0.71      0.75 o 
  10   6   7        2.97        2.13      0.72 o 
  11   6   7        0.38        0.24      0.87 o 
  -8   7   7        3.40        4.31      1.53 o 
  -7   7   7       24.63       16.79      1.87 o 
  -6   7   7        3.11        4.38      1.54 o 
  -5   7   7        0.13       -0.16      1.44 o 
  -4   7   7       13.31       12.55      1.73 o 
  -3   7   7        1.16       -0.22      1.42 o 
  -2   7   7        0.39       -0.41      1.40 o 
  -1   7   7        0.22        0.46      0.96 o 
   0   7   7       18.23       21.09      1.51 o 
   1   7   7       91.46      108.96      2.73 o 
   2   7   7       38.63       42.56      2.58 o 
   3   7   7       31.12       37.97      2.33 o 
   4   7   7        2.39        3.40      1.01 o 
   5   7   7        5.25        6.47      1.06 o 
 -24   0   8        5.71        7.69      1.49 o 
 -23   0   8       60.03       55.70      2.41 o 
 -22   0   8       51.83       62.61      2.41 o 
 -21   0   8       38.24       38.20      2.10 o 
 -20   0   8        1.38        3.10      1.17 o 
 -19   0   8       61.10       66.75      2.20 o 
 -18   0   8      245.15      238.28      3.36 o 
 -17   0   8      128.69      122.17      2.60 o 
 -16   0   8      338.25      333.78      3.41 o 
 -15   0   8      111.20      109.40      2.35 o 
 -14   0   8      953.97      927.32      4.98 o 
 -13   0   8      586.10      551.68      3.76 o 
 -12   0   8      248.99      254.45      7.39 o 
 -11   0   8      279.13      303.80      7.65 o 
 -10   0   8        7.49       14.54      0.42 o 
  -9   0   8        2.60        0.89      0.20 o 
  -8   0   8      185.79      198.41      1.09 o 
  -7   0   8      699.69      792.74      8.77 o 
  -6   0   8      692.76      684.90     17.39 o 
  -5   0   8        1.37        1.02      0.46 o 
  -4   0   8      416.24      425.94      7.01 o 
  -3   0   8     1399.65     1482.87     15.58 o 
  -2   0   8       94.48      103.57      1.67 o 
  -1   0   8     1422.21     1489.03     20.89 o 
   0   0   8      983.01      993.86      4.22 o 
   1   0   8        9.95       11.27      0.41 o 
   2   0   8     1076.73     1019.75     54.76 o 
   3   0   8      632.34      721.90      2.00 o 
   4   0   8      158.77      158.33      2.90 o 
   5   0   8        2.41        2.22      0.34 o 
   6   0   8      137.41      164.41      2.68 o 
   7   0   8      307.86      337.42      4.23 o 
   8   0   8      360.96      353.37      6.85 o 
   9   0   8     1138.13     1193.63      6.58 o 
  10   0   8      430.82      417.04      5.32 o 
  11   0   8       49.55       47.18      0.83 o 
  12   0   8      186.47      189.65      1.27 o 
  13   0   8      321.33      310.96     16.33 o 
  14   0   8      193.61      189.33     13.32 o 
  15   0   8       21.95       23.22      2.42 o 
  16   0   8       29.53       28.69      2.14 o 
  17   0   8       57.22       47.36      1.47 o 
  18   0   8       69.63       71.58      4.12 o 
  19   0   8       73.71       70.47      2.79 o 
  20   0   8       36.03       33.23      1.53 o 
  21   0   8        0.01       -0.98      0.98 o 
 -24   1   8        4.73        5.30      1.01 o 
 -23   1   8        0.68        2.01      0.92 o 
 -22   1   8      141.21      137.53      3.23 o 
 -21   1   8        0.42        0.85      0.75 o 
 -20   1   8        4.95        3.62      0.73 o 
 -19   1   8       91.86       87.53      1.38 o 
 -18   1   8       95.03       86.92      2.38 o 
 -17   1   8        2.45        2.20      1.27 o 
 -16   1   8       48.48       47.56      0.78 o 
 -15   1   8      149.06      162.12     10.92 o 
 -14   1   8      157.18      162.74      2.33 o 
 -13   1   8       67.37       66.92      1.90 o 
 -12   1   8       40.80       49.46      0.61 o 
 -11   1   8      215.19      216.47      3.46 o 
 -10   1   8      121.90      108.22      1.28 o 
  -9   1   8        7.09        6.20      0.46 o 
  -8   1   8      688.13      735.01      5.31 o 
  -7   1   8      292.30      302.43      8.40 o 
  -6   1   8      143.03      149.48      4.47 o 
  -5   1   8       11.36       13.21      0.44 o 
  -4   1   8        5.16        2.98      0.24 o 
  -3   1   8     1639.10     1677.80     11.72 o 
  -2   1   8        0.66        2.03      0.20 o 
  -1   1   8     1461.27     1503.27      3.59 o 
   0   1   8       36.40       31.00      0.37 o 
   1   1   8        0.02        0.85      0.20 o 
   2   1   8       13.06       15.80      0.82 o 
   3   1   8       55.97       69.10      1.20 o 
   4   1   8      863.71      886.76      6.14 o 
   5   1   8       61.53       61.84      0.93 o 
   6   1   8      350.87      317.61      2.29 o 
   7   1   8      445.05      453.80      6.19 o 
   8   1   8       33.04       41.35      0.56 o 
   9   1   8       41.27       37.78      0.49 o 
  10   1   8      166.25      157.15      1.69 o 
  11   1   8      146.05      156.47      2.20 o 
  12   1   8      170.31      165.92      2.61 o 
  13   1   8       66.21       65.88      4.52 o 
  14   1   8       53.61       53.71      3.96 o 
  15   1   8       36.91       35.67      3.48 o 
  16   1   8        3.73        1.51      0.74 o 
  17   1   8       21.96       27.16      2.06 o 
  18   1   8      169.12      168.26     10.01 o 
  19   1   8        7.18       12.84      2.21 o 
  20   1   8       22.29       29.22      2.26 o 
 -23   2   8       14.13       14.09      1.05 o 
 -22   2   8       45.83       46.93      1.57 o 
 -21   2   8        0.25       -0.16      0.43 o 
 -20   2   8       15.43       14.34      0.77 o 
 -19   2   8        0.04        0.24      0.38 o 
 -18   2   8        0.60        1.02      0.75 o 
 -17   2   8      186.32      186.21      4.27 o 
 -16   2   8        5.45        4.66      1.33 o 
 -15   2   8        0.65        0.72      0.55 o 
 -14   2   8       34.40       31.10      0.84 o 
 -13   2   8      118.80      119.06      2.72 o 
 -12   2   8       30.10       36.75      0.62 o 
 -11   2   8      127.50      137.76      1.97 o 
 -10   2   8       23.28       27.80      0.76 o 
  -9   2   8        8.85       10.16      1.43 o 
  -8   2   8      360.67      390.06      6.00 o 
  -7   2   8       16.69       25.70      1.07 o 
  -6   2   8       90.77       94.07      0.58 o 
  -5   2   8     1242.78     1329.25      9.38 o 
  -4   2   8      508.63      527.40      5.03 o 
  -3   2   8      679.96      723.38      6.52 o 
  -2   2   8      193.26      199.52      1.43 o 
  -1   2   8     1103.49     1164.90      7.52 o 
   0   2   8      229.09      228.88     10.81 o 
   1   2   8      948.30      975.54     11.48 o 
   2   2   8       55.16       58.03      3.22 o 
   3   2   8      342.51      404.17      6.17 o 
   4   2   8      297.62      314.97      3.17 o 
   5   2   8      120.65      123.51      1.82 o 
   6   2   8       77.08       83.76      1.44 o 
   7   2   8      258.96      283.33      3.93 o 
   8   2   8       17.79       20.01      0.52 o 
   9   2   8      211.36      213.51      3.50 o 
  10   2   8      159.97      148.96      2.59 o 
  11   2   8       47.06       43.01      1.24 o 
  12   2   8       35.91       34.01      2.45 o 
  13   2   8      135.04      121.97      6.12 o 
  14   2   8       20.42       16.81      0.92 o 
  15   2   8       16.36       18.00      0.92 o 
  16   2   8        2.09        2.75      0.66 o 
  17   2   8       26.42       28.71      1.68 o 
  18   2   8       19.34       24.64      1.91 o 
  19   2   8        3.12        2.93      0.73 o 
  20   2   8        0.75        0.03      0.70 o 
 -22   3   8        9.09       10.86      1.29 o 
 -21   3   8        0.47        1.02      0.64 o 
 -20   3   8        0.01        0.67      0.92 o 
 -19   3   8        3.50        3.92      0.41 o 
 -18   3   8        6.67        5.40      0.37 o 
 -17   3   8       58.23       49.26      1.47 o 
 -16   3   8        0.76       -0.56      0.56 o 
 -15   3   8       68.23       57.29      2.57 o 
 -14   3   8        3.90        2.30      1.18 o 
 -13   3   8      102.83      109.53      3.38 o 
 -12   3   8        1.38        1.03      0.60 o 
 -11   3   8       84.74       78.96      2.30 o 
 -10   3   8       49.79       47.71      2.06 o 
  -9   3   8        3.99        5.61      0.36 o 
  -8   3   8      128.43      128.21      2.01 o 
  -7   3   8       97.64      101.16      2.29 o 
  -6   3   8       31.03       25.76      0.78 o 
  -5   3   8      406.71      438.61      7.35 o 
  -4   3   8      205.16      228.55      3.90 o 
  -3   3   8      370.66      358.90      4.47 o 
  -2   3   8      168.86      169.29      3.63 o 
  -1   3   8        9.58        7.52      0.48 o 
   0   3   8       75.81       93.57      0.72 o 
   1   3   8      187.68      213.94      1.86 o 
   2   3   8        0.05        2.43      1.21 o 
   3   3   8      180.62      189.40      2.67 o 
   4   3   8      156.59      152.07      2.68 o 
   5   3   8        0.01       -0.27      0.27 o 
   6   3   8       33.02       30.63      0.68 o 
   7   3   8        9.31        9.07      0.94 o 
   8   3   8       15.50       19.74      1.09 o 
   9   3   8       91.93       98.06      1.84 o 
  10   3   8        0.30        0.77      0.40 o 
  11   3   8      414.13      366.48     14.20 o 
  12   3   8       19.96       26.90      1.03 o 
  13   3   8       50.75       43.21      2.31 o 
  14   3   8        7.78        9.02      0.95 o 
  15   3   8        3.43        6.18      0.74 o 
  16   3   8        4.62        2.83      0.70 o 
  17   3   8        4.55        4.73      0.76 o 
  18   3   8       11.50       12.68      0.90 o 
  19   3   8       18.44       22.47      1.10 o 
 -20   4   8        0.33       -0.59      0.59 o 
 -19   4   8       29.24       31.92      1.98 o 
 -18   4   8        0.04       -0.57      0.57 o 
 -17   4   8        0.06       -0.55      0.55 o 
 -16   4   8        0.98        0.73      0.67 o 
 -15   4   8        0.09       -0.36      0.68 o 
 -14   4   8        7.71        5.18      0.66 o 
 -13   4   8        1.73        3.38      0.67 o 
 -12   4   8        3.51        0.75      0.74 o 
 -11   4   8      160.58      158.71      1.63 o 
 -10   4   8       27.29       17.61      0.82 o 
  -9   4   8      123.50      114.88      2.22 o 
  -8   4   8       12.19       13.14      0.61 o 
  -7   4   8        2.74        5.15      0.37 o 
  -6   4   8       59.14       65.56      1.62 o 
  -5   4   8       25.16       24.55      1.71 o 
  -4   4   8       80.55       75.13      2.63 o 
  -3   4   8      143.79      152.17      5.11 o 
  -2   4   8      429.80      390.79      9.46 o 
  -1   4   8       90.51       86.03      4.64 o 
   0   4   8       17.44       17.47      1.83 o 
   1   4   8      315.12      309.53      7.72 o 
   2   4   8       18.93       19.85      0.68 o 
   3   4   8       85.53       80.39      2.37 o 
   4   4   8        2.15        1.22      0.40 o 
   5   4   8      322.20      295.53      5.39 o 
   6   4   8       94.61       80.68      2.46 o 
   7   4   8       32.28       36.00      1.25 o 
   8   4   8        3.67        6.62      0.51 o 
   9   4   8       15.65       21.23      0.86 o 
  10   4   8      129.36      120.89      2.89 o 
  11   4   8        0.01        1.05      0.97 o 
  12   4   8       13.45       12.65      2.41 o 
  13   4   8        0.74        1.02      0.69 o 
  14   4   8       20.07       22.71      1.12 o 
  15   4   8        5.56        5.70      0.83 o 
  16   4   8        5.93        5.81      0.80 o 
  17   4   8       15.44       20.76      2.14 o 
 -18   5   8        1.56        2.79      0.69 o 
 -17   5   8       10.05       17.51      0.95 o 
 -16   5   8        0.17        0.60      0.87 o 
 -15   5   8       14.08       16.05      1.42 o 
 -14   5   8       18.70       15.80      0.95 o 
 -13   5   8        5.51        4.54      0.71 o 
 -12   5   8        0.87        3.49      0.72 o 
 -11   5   8        1.75        2.88      0.79 o 
 -10   5   8       90.10       84.17      1.26 o 
  -9   5   8        0.09        0.13      0.60 o 
  -8   5   8        9.29        6.75      0.66 o 
  -7   5   8        9.87        8.04      0.68 o 
  -6   5   8      155.13      146.27      3.95 o 
  -5   5   8       44.83       44.31      1.39 o 
  -4   5   8       23.42       22.03      1.46 o 
  -3   5   8      105.60      108.79      3.48 o 
  -2   5   8        2.39        2.26      0.53 o 
  -1   5   8       73.99       70.00      1.55 o 
   0   5   8       48.34       50.36      0.96 o 
   1   5   8       41.26       39.44      1.55 o 
   2   5   8       49.57       43.80      1.14 o 
   3   5   8       20.87       21.72      0.78 o 
   4   5   8        3.06        1.39      0.50 o 
   5   5   8        2.03        0.52      0.64 o 
   6   5   8        1.74        1.51      0.57 o 
   7   5   8       51.00       48.33      0.92 o 
   8   5   8       83.52       82.59      1.74 o 
   9   5   8       35.65       35.48      1.13 o 
  10   5   8        2.36        1.58      0.61 o 
  11   5   8        4.30        5.63      0.68 o 
  12   5   8       37.40       40.77      1.25 o 
  13   5   8        8.12       16.87      4.29 o 
  14   5   8        2.07        3.35      2.46 o 
 -14   6   8        9.82        8.17      1.18 o 
 -13   6   8        1.68        1.27      0.80 o 
 -12   6   8        1.24        2.73      0.89 o 
 -11   6   8        0.92        0.81      0.83 o 
 -10   6   8        2.85        2.85      0.71 o 
  -9   6   8        4.55        6.90      0.75 o 
  -8   6   8       15.06       18.35      1.01 o 
  -7   6   8       39.58       42.11      1.12 o 
  -6   6   8        3.05        3.77      0.70 o 
  -5   6   8        0.85        0.06      0.64 o 
  -4   6   8        8.66        6.96      0.62 o 
  -3   6   8       12.97       15.97      1.22 o 
  -2   6   8        6.71        8.50      1.02 o 
  -1   6   8       26.38       30.40      1.24 o 
   0   6   8      104.27      110.75      1.64 o 
   1   6   8        2.69        3.78      0.80 o 
   2   6   8        8.81        9.69      0.84 o 
   3   6   8      141.06      158.43      3.16 o 
   4   6   8        0.55        1.21      0.75 o 
   5   6   8       30.46       31.63      1.32 o 
   6   6   8        0.53        1.52      0.92 o 
   7   6   8        9.35        6.51      1.01 o 
   8   6   8        1.79        2.87      0.93 o 
   9   6   8        0.02        0.47      1.02 o 
  10   6   8        0.14       -0.58      0.94 o 
  11   6   8        3.93        4.36      0.95 o 
  -7   7   8       34.15       41.14      2.39 o 
  -6   7   8       68.37       76.42      2.72 o 
  -5   7   8       12.81       13.85      1.67 o 
  -4   7   8       26.39       26.28      2.08 o 
  -3   7   8        2.25        1.47      1.48 o 
  -2   7   8       20.47       21.90      2.20 o 
  -1   7   8        3.74        2.56      1.04 o 
   0   7   8        0.12        0.93      1.00 o 
   1   7   8       10.86       13.89      1.22 o 
   2   7   8        0.72        2.55      1.02 o 
   3   7   8        1.09        0.95      1.49 o 
 -24   1   9        0.04        1.42      0.97 o 
 -23   1   9        6.26        6.17      0.88 o 
 -22   1   9       18.10       17.40      1.16 o 
 -21   1   9       14.90       14.59      0.97 o 
 -20   1   9        5.78        5.21      0.75 o 
 -19   1   9        3.82        4.22      1.31 o 
 -18   1   9      306.03      284.18      3.56 o 
 -17   1   9       14.69       10.75      2.61 o 
 -16   1   9      238.66      253.95     13.06 o 
 -15   1   9      408.04      420.12     17.73 o 
 -14   1   9      331.36      346.38      9.65 o 
 -13   1   9      176.07      175.91      5.17 o 
 -12   1   9      116.98      125.87      3.14 o 
 -11   1   9       65.13       65.95      1.33 o 
 -10   1   9      156.37      143.78      2.87 o 
  -9   1   9        3.94        8.29      0.31 o 
  -8   1   9        0.75        0.98      0.25 o 
  -7   1   9     1014.00     1085.86     12.14 o 
  -6   1   9      139.47      122.41      8.47 o 
  -5   1   9     3701.16     3637.88    102.29 o 
  -4   1   9      130.45      151.01      0.81 o 
  -3   1   9     1446.78     1532.84      6.82 o 
  -2   1   9       12.69       15.50      0.42 o 
  -1   1   9      268.68      290.00      1.01 o 
   0   1   9       25.01       35.67      0.68 o 
   1   1   9     4660.21     4829.24     14.23 o 
   2   1   9      240.12      223.88      2.89 o 
   3   1   9      245.96      272.21      3.20 o 
   4   1   9        4.97        7.36      0.57 o 
   5   1   9       31.82       43.76      0.51 o 
   6   1   9      107.61       95.37      1.01 o 
   7   1   9       18.92       20.82      0.47 o 
   8   1   9      275.09      266.04      4.67 o 
   9   1   9      415.68      397.83      6.32 o 
  10   1   9      102.10      102.45      1.09 o 
  11   1   9      281.54      290.28      3.40 o 
  12   1   9      450.02      461.32     10.62 o 
  13   1   9        8.02        6.69      0.96 o 
  14   1   9       33.59       35.28      1.79 o 
  15   1   9       22.02       24.95      2.99 o 
  16   1   9       36.19       35.05      2.13 o 
  17   1   9       28.09       32.50      2.59 o 
  18   1   9        0.34        1.14      1.08 o 
  19   1   9       13.95       19.07      2.56 o 
  20   1   9        0.03        0.08      0.75 o 
 -23   2   9        3.16        5.11      0.82 o 
 -22   2   9        2.19        2.35      0.78 o 
 -21   2   9        0.72        0.74      0.56 o 
 -20   2   9       21.01       18.31      1.12 o 
 -19   2   9        3.12        2.01      0.44 o 
 -18   2   9        7.72        6.69      0.75 o 
 -17   2   9       12.32       15.48      2.93 o 
 -16   2   9       74.71       73.67      1.30 o 
 -15   2   9        4.64        2.99      0.41 o 
 -14   2   9       26.11       22.68      0.72 o 
 -13   2   9        4.00        2.85      0.36 o 
 -12   2   9       13.35       12.54      0.56 o 
 -11   2   9       61.78       64.64      1.10 o 
 -10   2   9       95.13      100.27      0.76 o 
  -9   2   9      370.78      370.25      7.04 o 
  -8   2   9       89.64       98.00      9.31 o 
  -7   2   9      276.67      319.28      3.12 o 
  -6   2   9        3.45        9.92      0.47 o 
  -5   2   9      278.76      278.88      2.06 o 
  -4   2   9        1.51        2.75      0.27 o 
  -3   2   9       59.05       64.99      0.77 o 
  -2   2   9      475.35      499.37      5.01 o 
  -1   2   9      172.41      174.93      2.46 o 
   0   2   9      134.29      161.24      1.51 o 
   1   2   9      147.46      154.42      2.57 o 
   2   2   9      273.58      287.59      6.26 o 
   3   2   9       90.44      103.42      1.57 o 
   4   2   9       18.80       22.02      1.04 o 
   5   2   9      177.26      172.95      1.94 o 
   6   2   9       86.13       93.54      0.73 o 
   7   2   9       27.76       27.12      1.07 o 
   8   2   9        0.61       -0.28      0.45 o 
   9   2   9        4.34        1.96      0.45 o 
  10   2   9      213.26      200.31      4.19 o 
  11   2   9       18.41       17.21      1.21 o 
  12   2   9       11.99       10.45      0.74 o 
  13   2   9        9.89        9.50      0.78 o 
  14   2   9       20.27       19.78      0.96 o 
  15   2   9       41.99       41.96      1.60 o 
  16   2   9       65.44       58.21      2.23 o 
  17   2   9        0.17       -0.28      0.66 o 
  18   2   9        7.17        8.27      1.14 o 
  19   2   9        2.76        3.53      1.32 o 
 -22   3   9        0.11        0.60      1.01 o 
 -21   3   9       39.83       50.21      5.09 o 
 -20   3   9        3.66        2.73      0.68 o 
 -19   3   9        2.69        6.73      0.57 o 
 -18   3   9        6.08        4.14      0.48 o 
 -17   3   9        2.92        3.04      0.57 o 
 -16   3   9       11.29        9.91      0.90 o 
 -15   3   9       37.83       28.31      1.10 o 
 -14   3   9       61.12       59.48      1.20 o 
 -13   3   9        0.19        0.24      0.54 o 
 -12   3   9       28.99       25.27      0.91 o 
 -11   3   9        5.81        7.22      0.95 o 
 -10   3   9       25.58       24.33      0.59 o 
  -9   3   9        8.24        7.01      0.54 o 
  -8   3   9       28.70       23.48      0.64 o 
  -7   3   9        2.73        3.16      0.43 o 
  -6   3   9        4.94        3.18      0.51 o 
  -5   3   9       31.62       27.17      0.93 o 
  -4   3   9      110.76      119.96      1.93 o 
  -3   3   9      465.47      438.69      7.69 o 
  -2   3   9       48.22       41.84      0.92 o 
  -1   3   9      262.90      243.39      4.31 o 
   0   3   9      466.42      466.63      7.71 o 
   1   3   9        0.74        0.39      0.43 o 
   2   3   9       17.93       16.60      0.66 o 
   3   3   9        5.94        5.56      0.59 o 
   4   3   9       13.42       12.95      0.66 o 
   5   3   9       37.68       33.82      0.69 o 
   6   3   9       97.96       89.28      2.06 o 
   7   3   9        0.78       -0.30      0.30 o 
   8   3   9       37.76       35.90      1.66 o 
   9   3   9        1.46        0.02      0.44 o 
  10   3   9       45.53       45.99      1.57 o 
  11   3   9       30.65       25.58      1.85 o 
  12   3   9       23.92       22.95      1.35 o 
  13   3   9        4.85        5.07      0.71 o 
  14   3   9        0.02       -0.45      0.66 o 
  15   3   9        5.85        9.25      0.80 o 
  16   3   9        2.79        1.67      0.78 o 
  17   3   9       11.78       12.74      0.91 o 
  18   3   9        3.07        0.57      0.80 o 
 -20   4   9       13.30       19.88      0.85 o 
 -19   4   9        9.47        9.70      0.69 o 
 -18   4   9       31.06       23.89      0.91 o 
 -17   4   9       45.39       39.91      1.12 o 
 -16   4   9       11.63       11.11      0.86 o 
 -15   4   9        0.16       -0.03      0.65 o 
 -14   4   9        1.72       -0.16      0.73 o 
 -13   4   9       68.93       63.18      1.57 o 
 -12   4   9      206.09      186.47      2.51 o 
 -11   4   9      133.34      122.81      2.22 o 
 -10   4   9       61.93       55.26      1.24 o 
  -9   4   9       58.22       62.96      2.23 o 
  -8   4   9       73.56       71.19      1.96 o 
  -7   4   9       53.65       45.30      0.98 o 
  -6   4   9        0.05       -0.12      0.76 o 
  -5   4   9      273.94      275.16      5.48 o 
  -4   4   9      677.38      668.71     20.44 o 
  -3   4   9        0.07        0.42      1.24 o 
  -2   4   9      361.68      354.58      7.97 o 
  -1   4   9      277.13      256.96      4.91 o 
   0   4   9       51.55       46.28      1.98 o 
   1   4   9       42.16       36.52      1.24 o 
   2   4   9       30.24       28.52      1.36 o 
   3   4   9       29.73       30.85      0.67 o 
   4   4   9       27.31       26.05      0.97 o 
   5   4   9       30.26       26.67      0.69 o 
   6   4   9       23.38       33.69      1.17 o 
   7   4   9       75.16       63.42      0.92 o 
   8   4   9       26.35       23.46      0.92 o 
   9   4   9       68.44       66.61      2.88 o 
  10   4   9        4.08        5.94      1.55 o 
  11   4   9        0.05        0.31      0.46 o 
  12   4   9        9.30        8.58      0.77 o 
  13   4   9       18.71       19.39      1.26 o 
  14   4   9       93.87       93.93      4.22 o 
  15   4   9        6.92        4.21      0.81 o 
  16   4   9       28.32       32.87      2.52 o 
 -18   5   9       63.81       75.42      3.39 o 
 -17   5   9        0.67        1.79      0.88 o 
 -16   5   9        0.79        0.38      0.73 o 
 -15   5   9        1.01        1.37      0.86 o 
 -14   5   9       23.96       34.96      1.70 o 
 -13   5   9       24.97       29.01      1.06 o 
 -12   5   9       73.47       81.18      1.88 o 
 -11   5   9        0.03        0.68      1.11 o 
 -10   5   9       58.10       51.98      1.16 o 
  -9   5   9        8.00        7.53      0.87 o 
  -8   5   9        6.00        5.89      0.83 o 
  -7   5   9        0.04        0.26      0.60 o 
  -6   5   9        0.18       -0.61      0.61 o 
  -5   5   9        0.21       -0.61      0.61 o 
  -4   5   9        0.95        0.45      0.53 o 
  -3   5   9       42.61       37.71      1.84 o 
  -2   5   9       67.00       61.48      1.97 o 
  -1   5   9        8.79        8.82      0.67 o 
   0   5   9       57.30       56.17      1.14 o 
   1   5   9       42.55       36.44      1.04 o 
   2   5   9        8.46        8.82      0.63 o 
   3   5   9       35.27       30.71      0.91 o 
   4   5   9       46.95       42.55      1.91 o 
   5   5   9        1.07        0.98      0.55 o 
   6   5   9       10.65       17.35      1.96 o 
   7   5   9       70.11       67.32      1.08 o 
   8   5   9       89.73      102.51      3.33 o 
   9   5   9        6.56        7.30      0.68 o 
  10   5   9        2.74        2.00      0.76 o 
  11   5   9       10.25        8.59      1.77 o 
  12   5   9       11.23       15.08      4.04 o 
  13   5   9        2.21        2.21      0.86 o 
  14   5   9       35.27       45.47      2.60 o 
 -14   6   9       21.13       29.40      1.66 o 
 -13   6   9       13.42       16.20      1.10 o 
 -12   6   9        0.11       -0.55      0.75 o 
 -11   6   9        7.85        9.09      0.99 o 
 -10   6   9        1.32        2.55      0.88 o 
  -9   6   9        0.44        1.68      0.71 o 
  -8   6   9        8.88        8.95      0.79 o 
  -7   6   9       22.66       26.48      1.51 o 
  -6   6   9        3.09        4.23      0.69 o 
  -5   6   9       98.86      105.77      2.11 o 
  -4   6   9       34.48       36.63      0.94 o 
  -3   6   9       25.79       23.82      1.08 o 
  -2   6   9        0.99        1.22      0.72 o 
  -1   6   9        3.39        4.54      0.94 o 
   0   6   9       12.97       13.54      0.92 o 
   1   6   9       44.20       44.86      1.43 o 
   2   6   9       31.76       36.43      1.60 o 
   3   6   9        7.21        7.66      0.85 o 
   4   6   9       16.15       17.25      1.04 o 
   5   6   9        1.93        1.59      0.77 o 
   6   6   9        0.20        0.16      0.85 o 
   7   6   9        0.35        1.86      0.97 o 
   8   6   9       15.21       15.49      1.34 o 
   9   6   9        0.00        0.38      1.00 o 
  10   6   9        8.57       10.46      1.15 o 
  -6   7   9        1.70        0.12      1.46 o 
  -5   7   9        0.01       -1.43      1.43 o 
  -4   7   9        0.46       -1.31      1.45 o 
  -3   7   9       19.34       17.16      1.84 o 
  -2   7   9        0.13        0.58      1.36 o 
  -1   7   9        3.89        5.44      1.58 o 
   0   7   9        0.06        0.84      1.01 o 
   1   7   9       21.70       24.92      1.57 o 
   2   7   9       25.39       29.77      2.20 o 
 -24   0  10       11.00        8.04      1.56 o 
 -23   0  10       30.07       35.47      2.26 o 
 -22   0  10       27.92       34.09      2.18 o 
 -21   0  10       71.45       68.10      2.41 o 
 -20   0  10       28.06       20.66      2.16 o 
 -19   0  10       15.96       14.34      1.56 o 
 -18   0  10      199.90      199.71      3.14 o 
 -17   0  10      345.44      329.81      3.61 o 
 -16   0  10      530.41      506.31      4.15 o 
 -15   0  10      125.63      114.30      2.36 o 
 -14   0  10      410.59      433.21     18.35 o 
 -13   0  10      424.16      439.58     11.27 o 
 -12   0  10       16.95       22.75      0.59 o 
 -11   0  10        7.71        8.76      0.41 o 
 -10   0  10      309.32      324.01      8.86 o 
  -9   0  10      548.34      553.59     10.22 o 
  -8   0  10      336.93      331.42      5.44 o 
  -7   0  10        3.02        2.96      0.30 o 
  -6   0  10       20.06       29.82      2.31 o 
  -5   0  10      456.10      552.95      1.68 o 
  -4   0  10      785.06      877.14      5.83 o 
  -3   0  10      218.19      251.27      3.12 o 
  -2   0  10     3740.32     4002.60     20.58 o 
  -1   0  10     1191.02     1289.96     11.01 o 
   0   0  10       28.21       28.88      4.58 o 
   1   0  10       55.73       72.84      0.83 o 
   2   0  10        3.92        0.95      0.55 o 
   3   0  10       86.07       79.41      1.51 o 
   4   0  10      436.17      464.13      1.88 o 
   5   0  10      310.95      314.18      1.61 o 
   6   0  10       33.04       27.84      1.12 o 
   7   0  10      224.11      216.31      3.43 o 
   8   0  10      124.97      132.94      3.31 o 
   9   0  10       68.72       70.26      1.20 o 
  10   0  10     1183.52     1231.11     10.09 o 
  11   0  10      701.48      704.29     18.44 o 
  12   0  10      483.05      478.01      3.95 o 
  13   0  10      104.87      108.80      2.32 o 
  14   0  10       16.27       22.94      1.90 o 
  15   0  10      137.40      145.00      2.63 o 
  16   0  10       35.26       36.82      1.91 o 
  17   0  10       18.61       25.54      1.98 o 
  18   0  10        5.99       12.99      1.53 o 
  19   0  10        9.92       14.65      1.82 o 
  20   0  10       14.93       10.27      1.46 o 
 -24   1  10       15.63       13.54      1.17 o 
 -23   1  10        6.48        7.45      0.88 o 
 -22   1  10        1.51        1.11      0.79 o 
 -21   1  10      102.10       97.85      1.60 o 
 -20   1  10        0.06       -0.53      1.24 o 
 -19   1  10        0.80        0.65      1.33 o 
 -18   1  10      178.29      171.25      3.10 o 
 -17   1  10      139.38      143.64      6.01 o 
 -16   1  10       52.29       51.28      1.01 o 
 -15   1  10       23.69       24.45      1.06 o 
 -14   1  10      465.41      475.71     11.30 o 
 -13   1  10       57.86       63.34      0.91 o 
 -12   1  10      198.58      186.80      3.96 o 
 -11   1  10       11.64       12.48      0.63 o 
 -10   1  10      104.11      109.84      0.87 o 
  -9   1  10      891.46      960.35     13.36 o 
  -8   1  10       22.17       30.33      0.70 o 
  -7   1  10      509.14      522.01     15.56 o 
  -6   1  10      186.16      176.03      2.66 o 
  -5   1  10      555.67      517.41      8.39 o 
  -4   1  10     3068.46     3114.94     13.97 o 
  -3   1  10      610.85      648.02      2.42 o 
  -2   1  10      542.78      550.42      2.38 o 
  -1   1  10      826.23      835.89      2.92 o 
   0   1  10     2608.50     2640.26     13.96 o 
   1   1  10        1.83        2.86      0.32 o 
   2   1  10       98.38      106.77      1.33 o 
   3   1  10     1557.98     1600.76     10.44 o 
   4   1  10      141.96      139.92      1.15 o 
   5   1  10      353.09      360.38      3.46 o 
   6   1  10        4.10        7.08      0.32 o 
   7   1  10      111.00      116.87      1.26 o 
   8   1  10      666.20      621.37      8.52 o 
   9   1  10      113.09      109.55      1.80 o 
  10   1  10       58.67       57.17      0.75 o 
  11   1  10       78.16       81.86      1.57 o 
  12   1  10       94.66       90.80      1.58 o 
  13   1  10        3.19        5.19      0.75 o 
  14   1  10       93.46       92.71      3.44 o 
  15   1  10      113.91      111.77      5.95 o 
  16   1  10        3.66        3.79      1.44 o 
  17   1  10       42.37       40.95      2.67 o 
  18   1  10       30.90       25.04      1.74 o 
  19   1  10        7.86        4.94      0.97 o 
 -23   2  10       12.39       11.15      0.91 o 
 -22   2  10       12.82       13.31      0.93 o 
 -21   2  10       24.20       23.67      1.37 o 
 -20   2  10        1.27        2.11      0.41 o 
 -19   2  10       11.72       13.40      0.81 o 
 -18   2  10        3.73        3.27      0.68 o 
 -17   2  10       18.21       17.08      1.15 o 
 -16   2  10      231.26      238.25      7.84 o 
 -15   2  10        0.51        0.16      0.44 o 
 -14   2  10      144.76      148.14      6.15 o 
 -13   2  10       73.63       65.35      0.75 o 
 -12   2  10       92.62       92.99      1.73 o 
 -11   2  10       10.24       12.35      0.64 o 
 -10   2  10        7.41        8.53      0.57 o 
  -9   2  10      197.75      195.93      4.66 o 
  -8   2  10       89.13       75.45      1.78 o 
  -7   2  10      198.20      196.76      2.72 o 
  -6   2  10      794.78      804.81      5.30 o 
  -5   2  10      546.20      547.66      3.48 o 
  -4   2  10      389.27      375.00      3.22 o 
  -3   2  10      101.16      107.12      0.91 o 
  -2   2  10       24.50       25.97      0.89 o 
  -1   2  10      279.44      286.07      2.67 o 
   0   2  10     1613.97     1591.83     25.27 o 
   1   2  10      173.69      155.23      4.70 o 
   2   2  10       75.44       89.63      1.99 o 
   3   2  10       83.93       71.35      2.43 o 
   4   2  10      539.01      505.48      7.82 o 
   5   2  10       49.62       50.66      0.90 o 
   6   2  10       71.09       67.24      0.85 o 
   7   2  10        6.80        4.81      0.34 o 
   8   2  10       11.49       12.33      0.73 o 
   9   2  10        0.05       -0.15      0.42 o 
  10   2  10      348.31      336.13      6.46 o 
  11   2  10       32.27       27.31      2.20 o 
  12   2  10       36.03       31.96      1.57 o 
  13   2  10       87.45       84.85      2.96 o 
  14   2  10        2.58        0.72      0.66 o 
  15   2  10        0.66       -0.66      0.66 o 
  16   2  10        0.12       -0.70      0.70 o 
  17   2  10       29.64       26.01      2.23 o 
  18   2  10       21.26       23.74      2.63 o 
  19   2  10        0.21       -0.55      1.03 o 
 -22   3  10        1.78        2.41      1.12 o 
 -21   3  10        0.53        2.45      0.65 o 
 -20   3  10        2.32        2.21      1.37 o 
 -19   3  10        5.63        4.31      0.53 o 
 -18   3  10        0.50        0.17      0.54 o 
 -17   3  10       20.45       18.32      1.02 o 
 -16   3  10       17.71       13.99      0.95 o 
 -15   3  10        7.40        6.76      0.74 o 
 -14   3  10       30.32       27.44      1.09 o 
 -13   3  10       21.78       13.46      1.69 o 
 -12   3  10       65.60       56.06      1.44 o 
 -11   3  10       69.20       67.04      1.63 o 
 -10   3  10       43.50       39.39      0.69 o 
  -9   3  10       27.91       21.01      0.61 o 
  -8   3  10        0.00       -0.14      0.33 o 
  -7   3  10       23.74       24.53      1.19 o 
  -6   3  10        0.91        1.69      0.36 o 
  -5   3  10      172.19      174.87      1.81 o 
  -4   3  10       80.29       69.98      0.91 o 
  -3   3  10        4.84        4.78      0.39 o 
  -2   3  10        3.34        3.63      0.52 o 
  -1   3  10       68.13       62.49      1.91 o 
   0   3  10        7.53        5.36      1.02 o 
   1   3  10        4.34        3.84      0.46 o 
   2   3  10       33.75       36.90      0.98 o 
   3   3  10      185.26      177.19      3.60 o 
   4   3  10        0.76        1.76      0.85 o 
   5   3  10       26.51       26.88      0.76 o 
   6   3  10       76.11       69.04      1.22 o 
   7   3  10        5.31        3.11      0.46 o 
   8   3  10        7.10        6.72      0.64 o 
   9   3  10        0.32       -0.46      0.57 o 
  10   3  10       79.34       71.84      2.04 o 
  11   3  10        0.16       -0.40      0.40 o 
  12   3  10        0.14       -0.79      0.79 o 
  13   3  10       67.05       60.46      2.95 o 
  14   3  10        5.73        6.77      1.30 o 
  15   3  10        0.00       -0.50      0.70 o 
  16   3  10       18.12       18.11      1.01 o 
  17   3  10        0.29        0.14      0.72 o 
 -20   4  10       46.56       66.85      3.35 o 
 -19   4  10      130.96      155.19      5.59 o 
 -18   4  10        6.53        5.60      0.72 o 
 -17   4  10        2.71        0.29      0.69 o 
 -16   4  10       25.67       22.26      1.00 o 
 -15   4  10        9.70       11.21      1.68 o 
 -14   4  10       41.73       36.97      1.42 o 
 -13   4  10        0.44        1.84      0.80 o 
 -12   4  10        3.95        3.63      1.07 o 
 -11   4  10       48.17       54.79      1.85 o 
 -10   4  10        6.02        5.09      1.06 o 
  -9   4  10       26.99       31.16      0.93 o 
  -8   4  10       61.13       51.03      1.05 o 
  -7   4  10       31.91       38.62      1.47 o 
  -6   4  10       38.04       37.24      1.48 o 
  -5   4  10        1.41        1.55      1.08 o 
  -4   4  10        2.67        1.99      0.86 o 
  -3   4  10      186.43      194.55      6.38 o 
  -2   4  10       16.31       19.77      1.59 o 
  -1   4  10      202.56      197.42      3.81 o 
   0   4  10        0.86        0.31      0.49 o 
   1   4  10        3.20        1.69      0.52 o 
   2   4  10      153.30      142.37      3.34 o 
   3   4  10       73.14       73.51      1.01 o 
   4   4  10        5.88        7.15      0.56 o 
   5   4  10       65.56       66.53      1.36 o 
   6   4  10      326.79      314.20      6.01 o 
   7   4  10      482.57      473.40      6.99 o 
   8   4  10        8.85       11.60      2.22 o 
   9   4  10        3.33        2.22      0.79 o 
  10   4  10       49.54       41.11      2.36 o 
  11   4  10        0.23       -0.20      0.92 o 
  12   4  10       39.47       34.59      2.07 o 
  13   4  10        1.52       -0.23      1.27 o 
  14   4  10        0.63        1.74      0.99 o 
  15   4  10        7.78        7.82      1.04 o 
  16   4  10       30.94       37.25      3.36 o 
 -17   5  10        0.02        0.45      0.76 o 
 -16   5  10        8.84        5.96      0.81 o 
 -15   5  10        4.09        5.57      0.78 o 
 -14   5  10       56.06       47.50      1.25 o 
 -13   5  10      142.16      147.84      3.96 o 
 -12   5  10       26.18       34.54      1.39 o 
 -11   5  10       27.38       35.36      1.91 o 
 -10   5  10       52.49       49.27      1.41 o 
  -9   5  10       96.46       86.76      1.56 o 
  -8   5  10       11.74        9.05      0.92 o 
  -7   5  10        0.08        0.39      1.26 o 
  -6   5  10        1.66       -0.13      0.61 o 
  -5   5  10       50.47       48.65      1.83 o 
  -4   5  10       58.85       51.81      1.77 o 
  -3   5  10       52.65       42.22      1.00 o 
  -2   5  10       84.66       74.68      1.93 o 
  -1   5  10        0.04       -0.67      0.67 o 
   0   5  10       27.23       23.55      1.05 o 
   1   5  10        0.00       -0.54      0.54 o 
   2   5  10        0.64       -0.53      0.53 o 
   3   5  10        1.75        1.29      0.56 o 
   4   5  10        0.16        0.85      1.02 o 
   5   5  10      105.42       97.36      3.02 o 
   6   5  10       25.61       31.58      1.38 o 
   7   5  10        0.08        1.91      0.89 o 
   8   5  10        7.10        6.25      0.97 o 
   9   5  10        0.26        0.06      0.82 o 
  10   5  10        3.78        7.88      2.35 o 
  11   5  10        5.54        6.98      1.05 o 
  12   5  10        0.00        0.80      0.94 o 
  13   5  10       41.52       44.46      1.44 o 
 -13   6  10        8.69        5.90      0.87 o 
 -12   6  10        1.64       -0.78      0.86 o 
 -11   6  10        0.07        0.67      1.12 o 
 -10   6  10        1.63        3.89      0.91 o 
  -9   6  10        2.86        3.23      0.76 o 
  -8   6  10        0.02        1.50      0.70 o 
  -7   6  10        8.71       10.25      0.80 o 
  -6   6  10       18.76       17.78      1.02 o 
  -5   6  10        2.38        0.86      0.64 o 
  -4   6  10        0.02       -0.10      0.61 o 
  -3   6  10        0.14       -0.26      0.71 o 
  -2   6  10       13.35       12.11      0.85 o 
  -1   6  10        3.31        2.99      0.73 o 
   0   6  10       65.10       75.46      1.77 o 
   1   6  10       21.22       23.92      1.14 o 
   2   6  10       20.22       23.48      1.24 o 
   3   6  10        9.29       12.02      0.90 o 
   4   6  10        6.06        9.57      0.89 o 
   5   6  10        0.26        0.61      0.97 o 
   6   6  10        6.46        6.46      1.07 o 
   7   6  10        2.32        2.10      0.96 o 
   8   6  10        4.78        5.36      1.05 o 
   9   6  10       28.25       35.61      1.68 o 
  -3   7  10        1.12        0.31      1.36 o 
 -24   1  11        3.08        1.68      0.83 o 
 -23   1  11        0.64        0.25      0.80 o 
 -22   1  11        0.13       -0.63      0.77 o 
 -21   1  11        4.47        4.63      1.41 o 
 -20   1  11       68.53       60.85      2.46 o 
 -19   1  11       27.52       27.02      2.15 o 
 -18   1  11        0.93        3.20      1.38 o 
 -17   1  11       25.64       26.38      1.42 o 
 -16   1  11       10.79       10.67      1.45 o 
 -15   1  11       11.09       12.17      1.51 o 
 -14   1  11        3.88        9.57      1.48 o 
 -13   1  11       19.41       18.20      0.75 o 
 -12   1  11       15.16       12.40      0.77 o 
 -11   1  11      387.08      402.56      4.54 o 
 -10   1  11      267.61      266.42      5.91 o 
  -9   1  11        2.06        2.19      0.24 o 
  -8   1  11       18.02       21.19      1.69 o 
  -7   1  11      424.54      435.27     20.47 o 
  -6   1  11        4.41        6.78      0.38 o 
  -5   1  11       20.93       22.82      0.40 o 
  -4   1  11      129.77      108.82      0.71 o 
  -3   1  11        0.30        1.42      0.27 o 
  -2   1  11      271.87      242.59      1.38 o 
  -1   1  11      117.03      113.70      0.87 o 
   0   1  11        3.03        9.40      0.93 o 
   1   1  11      302.46      345.86      3.88 o 
   2   1  11       21.57       19.92      0.86 o 
   3   1  11       16.46       16.75      0.74 o 
   4   1  11      234.43      245.29      3.39 o 
   5   1  11      278.36      294.46      2.78 o 
   6   1  11       41.26       35.98      0.69 o 
   7   1  11      202.93      195.14      1.79 o 
   8   1  11        0.09        1.92      0.31 o 
   9   1  11        4.43        4.85      0.36 o 
  10   1  11        0.05       -0.18      0.30 o 
  11   1  11       49.24       48.40      1.70 o 
  12   1  11       40.71       46.19      1.45 o 
  13   1  11       30.21       31.69      1.76 o 
  14   1  11       54.32       52.25      1.45 o 
  15   1  11       64.00       63.10      3.78 o 
  16   1  11        5.76        4.80      0.89 o 
  17   1  11        8.59        8.78      1.83 o 
  18   1  11        3.33        0.39      1.55 o 
  19   1  11       18.92       24.57      5.45 o 
 -23   2  11        1.26        1.68      0.83 o 
 -22   2  11        1.19       -0.29      0.76 o 
 -21   2  11       10.35       11.82      1.92 o 
 -20   2  11        4.52        2.95      1.24 o 
 -19   2  11       13.27       14.87      1.71 o 
 -18   2  11       31.29       25.86      1.20 o 
 -17   2  11       24.09       24.31      1.18 o 
 -16   2  11       15.50       18.22      0.73 o 
 -15   2  11        4.28        2.76      0.47 o 
 -14   2  11       85.58       85.76      2.69 o 
 -13   2  11       38.52       38.18      2.67 o 
 -12   2  11      182.89      184.58      3.99 o 
 -11   2  11       25.92       30.33      0.65 o 
 -10   2  11        0.96        1.30      0.32 o 
  -9   2  11      132.87      147.94      1.88 o 
  -8   2  11       86.98       77.35      6.97 o 
  -7   2  11        8.31        8.73      1.25 o 
  -6   2  11      712.84      717.06      6.65 o 
  -5   2  11      176.49      170.91      2.23 o 
  -4   2  11       11.00       10.85      0.62 o 
  -3   2  11        4.76        4.71      0.35 o 
  -2   2  11       41.46       35.84      1.68 o 
  -1   2  11      403.79      387.34      4.24 o 
   0   2  11      459.05      440.26      6.46 o 
   1   2  11       71.59       68.41      2.34 o 
   2   2  11      163.41      155.01      3.19 o 
   3   2  11       99.50      109.53      1.81 o 
   4   2  11      132.96      132.47      1.99 o 
   5   2  11      137.08      142.22      2.85 o 
   6   2  11      219.24      213.01      2.71 o 
   7   2  11        0.11       -0.49      0.49 o 
   8   2  11      208.89      194.00      3.88 o 
   9   2  11       36.83       37.54      1.53 o 
  10   2  11        6.64        8.05      0.65 o 
  11   2  11       12.88       15.19      1.05 o 
  12   2  11       31.46       28.39      2.26 o 
  13   2  11        3.19        3.13      0.92 o 
  14   2  11       13.55        8.69      0.91 o 
  15   2  11       30.20       28.41      1.80 o 
  16   2  11        0.89        0.20      0.73 o 
  17   2  11        0.16        1.82      2.78 o 
  18   2  11        6.65        8.38      1.43 o 
 -22   3  11        6.23        8.83      2.47 o 
 -21   3  11        0.66        0.89      1.04 o 
 -20   3  11        7.75        8.13      0.80 o 
 -19   3  11        6.00        8.25      0.72 o 
 -18   3  11       18.86       18.90      1.69 o 
 -17   3  11        0.21        0.24      0.64 o 
 -16   3  11        1.94        2.57      0.69 o 
 -15   3  11       23.53       22.20      2.25 o 
 -14   3  11       68.44       61.34      1.74 o 
 -13   3  11        0.19       -0.11      0.66 o 
 -12   3  11        8.24        5.97      0.90 o 
 -11   3  11       13.37       12.28      0.87 o 
 -10   3  11        0.85       -0.40      0.40 o 
  -9   3  11        3.72        3.64      0.39 o 
  -8   3  11      144.17      164.91      3.11 o 
  -7   3  11       40.41       40.46      1.43 o 
  -6   3  11        1.97        2.30      0.45 o 
  -5   3  11       32.49       31.32      1.01 o 
  -4   3  11       26.00       28.19      0.89 o 
  -3   3  11      276.83      280.45      5.21 o 
  -2   3  11      240.52      243.03      4.21 o 
  -1   3  11        0.40       -0.47      0.58 o 
   0   3  11       33.76       28.94      1.75 o 
   1   3  11      183.39      175.48      4.76 o 
   2   3  11       60.88       64.79      1.62 o 
   3   3  11        2.62        2.75      0.53 o 
   4   3  11        4.77        5.73      0.51 o 
   5   3  11       16.89       14.31      0.72 o 
   6   3  11       76.48       76.04      1.07 o 
   7   3  11        3.45        4.28      0.49 o 
   8   3  11       48.53       42.55      0.81 o 
   9   3  11        0.39        0.35      0.60 o 
  10   3  11       31.50       32.48      1.31 o 
  11   3  11        0.02       -0.07      0.36 o 
  12   3  11        8.41        8.36      1.41 o 
  13   3  11       11.77       12.12      1.28 o 
  14   3  11        9.64        8.34      0.84 o 
  15   3  11        0.59        0.21      0.75 o 
  16   3  11        4.41        2.11      0.77 o 
  17   3  11        1.65        0.97      0.78 o 
 -20   4  11       18.24       22.73      0.92 o 
 -19   4  11       34.24       36.25      1.21 o 
 -18   4  11        5.55        5.36      0.74 o 
 -17   4  11        0.05       -0.66      0.66 o 
 -16   4  11       45.91       41.26      1.33 o 
 -15   4  11       16.51       13.77      1.04 o 
 -14   4  11        9.27        4.44      0.85 o 
 -13   4  11        3.84        7.28      1.20 o 
 -12   4  11      330.88      309.47      3.19 o 
 -11   4  11      392.29      376.94      3.46 o 
 -10   4  11       11.87       12.47      1.04 o 
  -9   4  11        3.76        2.58      0.72 o 
  -8   4  11       72.86       69.79      1.13 o 
  -7   4  11      119.86      117.21      3.07 o 
  -6   4  11       16.97       13.79      1.08 o 
  -5   4  11       56.84       63.26      3.61 o 
  -4   4  11      355.96      358.23      7.24 o 
  -3   4  11       29.71       33.55      1.90 o 
  -2   4  11      457.07      444.53      9.99 o 
  -1   4  11       81.89       92.98      3.24 o 
   0   4  11        8.71        8.75      0.59 o 
   1   4  11      168.91      168.67      4.26 o 
   2   4  11        1.68        0.34      0.51 o 
   3   4  11        0.08        0.56      0.50 o 
   4   4  11       21.92       24.18      0.90 o 
   5   4  11      254.32      249.91      5.81 o 
   6   4  11      123.34      122.10      1.84 o 
   7   4  11       19.50       26.84      1.10 o 
   8   4  11       42.67       35.64      1.55 o 
   9   4  11        1.17       -0.63      0.84 o 
  10   4  11       62.92       66.69      1.64 o 
  11   4  11        3.31        4.72      0.89 o 
  12   4  11        0.49        1.20      0.90 o 
  13   4  11       38.96       35.73      2.16 o 
  14   4  11      128.21      143.63      4.94 o 
  15   4  11       62.84       81.44      2.94 o 
 -17   5  11        0.89       -0.69      1.28 o 
 -16   5  11        4.37        4.69      0.83 o 
 -15   5  11        0.41       -0.11      0.75 o 
 -14   5  11        8.74       10.10      0.83 o 
 -13   5  11       47.27       40.00      1.55 o 
 -12   5  11        6.89        6.27      1.21 o 
 -11   5  11       62.87       57.19      2.01 o 
 -10   5  11       41.99       44.97      1.91 o 
  -9   5  11        1.86        2.16      0.81 o 
  -8   5  11        0.04       -0.10      0.78 o 
  -7   5  11        2.36        2.95      0.82 o 
  -6   5  11       13.22       10.15      0.92 o 
  -5   5  11       25.48       24.02      1.00 o 
  -4   5  11       13.72       11.04      0.79 o 
  -3   5  11       30.50       24.55      0.90 o 
  -2   5  11        0.34       -0.55      0.55 o 
  -1   5  11       12.12       11.51      0.90 o 
   0   5  11       13.28       10.66      0.76 o 
   1   5  11       58.67       59.25      1.63 o 
   2   5  11        2.13        4.09      1.06 o 
   3   5  11       20.89       17.93      0.90 o 
   4   5  11       15.89       12.49      1.01 o 
   5   5  11      128.45      113.03      3.64 o 
   6   5  11       55.49       60.84      1.93 o 
   7   5  11        3.81        7.60      1.46 o 
   8   5  11       63.81       69.11      7.40 o 
   9   5  11       44.90       38.81      5.21 o 
  10   5  11        0.16        0.38      0.94 o 
  11   5  11        1.88        1.21      0.95 o 
  12   5  11        6.55        9.46      1.13 o 
 -13   6  11        2.15        1.20      0.85 o 
 -12   6  11        5.36        7.38      1.03 o 
 -11   6  11        0.58        0.51      0.90 o 
 -10   6  11       27.57       32.22      1.41 o 
  -9   6  11        0.02        1.08      0.72 o 
  -8   6  11       96.47      111.93      1.55 o 
  -7   6  11       14.35       14.58      1.11 o 
  -6   6  11        0.27       -0.23      0.90 o 
  -5   6  11        8.55        7.65      0.96 o 
  -4   6  11       17.69       18.61      1.26 o 
  -3   6  11        4.02        4.19      0.91 o 
  -2   6  11        5.67        6.53      0.79 o 
  -1   6  11        0.02        0.33      0.69 o 
   0   6  11        0.04        0.73      0.70 o 
   1   6  11       15.95       12.95      1.08 o 
   2   6  11        4.94        6.40      0.86 o 
   3   6  11        0.01       -0.56      1.32 o 
   4   6  11        9.03        8.82      0.93 o 
   5   6  11        3.71        4.83      1.04 o 
   6   6  11        0.02        0.16      0.96 o 
   7   6  11        0.89        0.76      0.98 o 
   8   6  11        0.01        1.63      1.32 o 
 -24   0  12        8.88       17.56      2.14 o 
 -23   0  12        2.29        1.44      1.38 o 
 -21   0  12       10.31        9.76      1.61 o 
 -20   0  12      224.31      208.32      3.38 o 
 -19   0  12       24.61       22.44      2.20 o 
 -18   0  12      101.01      101.37      2.52 o 
 -17   0  12        4.47        5.40      1.27 o 
 -16   0  12      604.19      626.19     33.23 o 
 -15   0  12      284.09      289.36     20.18 o 
 -14   0  12       35.41       40.65      1.01 o 
 -13   0  12       51.07       56.02      1.53 o 
 -12   0  12      199.75      192.34      6.45 o 
 -11   0  12      123.57      123.48      3.91 o 
 -10   0  12       57.65       64.96      2.45 o 
  -9   0  12        4.34        2.44      0.43 o 
  -8   0  12       69.60       74.09      7.27 o 
  -7   0  12       91.07      101.69      2.41 o 
  -6   0  12      194.42      201.71      1.22 o 
  -5   0  12      558.14      614.26      7.65 o 
  -4   0  12      412.51      442.07      4.73 o 
  -3   0  12        0.43        0.80      0.38 o 
  -2   0  12      555.81      529.76     63.14 o 
  -1   0  12      748.15      812.20      6.74 o 
   0   0  12      142.22      138.13      1.16 o 
   1   0  12      145.45      153.65      2.45 o 
   2   0  12       47.49       66.10      1.16 o 
   3   0  12        5.45        7.26      0.64 o 
   4   0  12      103.61      108.01      1.41 o 
   5   0  12       60.89       64.29      1.19 o 
   6   0  12      424.75      393.22      7.69 o 
   7   0  12       34.92       36.80      0.79 o 
   8   0  12       49.57       50.09      0.86 o 
   9   0  12      315.13      302.91     11.19 o 
  10   0  12      559.10      545.01     11.72 o 
  11   0  12        1.95        2.46      1.16 o 
  12   0  12      293.40      303.62      3.59 o 
  13   0  12      101.37      103.02      2.55 o 
  14   0  12      211.72      207.68      3.21 o 
  15   0  12       29.95       39.31      2.08 o 
  16   0  12       14.73       17.67      1.93 o 
  17   0  12       26.74       26.68      2.05 o 
  18   0  12        7.84       12.44      1.66 o 
 -23   1  12       37.15       35.71      1.91 o 
 -22   1  12        9.89       11.85      1.75 o 
 -21   1  12        1.87        2.48      1.44 o 
 -20   1  12        0.16        0.30      1.37 o 
 -19   1  12       74.26       73.32      2.51 o 
 -18   1  12      135.26      136.08     10.19 o 
 -17   1  12        1.49        2.73      0.56 o 
 -16   1  12       23.78       25.81      1.98 o 
 -15   1  12       80.24       77.72      1.19 o 
 -14   1  12      395.49      413.60     10.09 o 
 -13   1  12      104.35      105.37      4.25 o 
 -12   1  12        0.61        1.60      0.46 o 
 -11   1  12      278.33      276.27      6.15 o 
 -10   1  12       47.79       50.02      0.94 o 
  -9   1  12       32.49       33.50      1.04 o 
  -8   1  12      153.53      158.69      5.07 o 
  -7   1  12      210.15      193.39      3.64 o 
  -6   1  12      309.31      324.45      3.29 o 
  -5   1  12      368.71      377.88      5.82 o 
  -4   1  12       43.62       44.74      0.63 o 
  -3   1  12      160.62      175.79      1.17 o 
  -2   1  12       17.13       15.32      0.93 o 
  -1   1  12      191.39      203.21      2.15 o 
   0   1  12      224.98      230.96      1.14 o 
   1   1  12       61.95       55.71      0.85 o 
   2   1  12        1.05        3.38      0.66 o 
   3   1  12        3.56        4.10      0.40 o 
   4   1  12       12.98       14.13      0.76 o 
   5   1  12      191.24      181.85      3.00 o 
   6   1  12       13.00       14.19      0.70 o 
   7   1  12       61.29       63.44      1.55 o 
   8   1  12      614.04      605.87     11.98 o 
   9   1  12       68.72       65.29      1.44 o 
  10   1  12        0.02        1.92      0.51 o 
  11   1  12        7.82       11.51      2.16 o 
  12   1  12      283.32      283.75      2.50 o 
  13   1  12       83.64       94.36      1.75 o 
  14   1  12        4.89        5.06      0.93 o 
  15   1  12       21.81       26.67      2.79 o 
  16   1  12       15.94       20.87      1.67 o 
  17   1  12       56.69       56.17      1.55 o 
  18   1  12        0.76        1.19      1.47 o 
 -23   2  12        3.48        2.44      1.31 o 
 -22   2  12        1.69        1.67      1.84 o 
 -21   2  12        5.46        8.05      1.90 o 
 -20   2  12       33.84       37.20      2.83 o 
 -19   2  12      129.38      111.13      2.92 o 
 -18   2  12       47.44       44.14      2.31 o 
 -17   2  12       75.69       84.96      2.37 o 
 -16   2  12        3.59        4.02      0.51 o 
 -15   2  12       22.72       23.17      1.21 o 
 -14   2  12        6.51        5.24      0.54 o 
 -13   2  12        0.00        0.37      0.49 o 
 -12   2  12       23.94       27.14      1.36 o 
 -11   2  12       70.75       72.50      0.98 o 
 -10   2  12       13.33       16.02      2.60 o 
  -9   2  12      145.08      152.63      7.79 o 
  -8   2  12      279.88      302.10      2.85 o 
  -7   2  12      162.53      169.91      2.36 o 
  -6   2  12       21.51       24.30      0.64 o 
  -5   2  12      104.96      115.63      4.61 o 
  -4   2  12       79.79       78.72      2.09 o 
  -3   2  12        0.34        0.10      0.37 o 
  -2   2  12        2.60        1.71      0.31 o 
  -1   2  12      121.65      130.89      0.86 o 
   0   2  12       37.41       34.20      1.94 o 
   1   2  12      285.62      258.08      8.08 o 
   2   2  12      159.67      165.76      2.59 o 
   3   2  12       40.30       46.38      1.48 o 
   4   2  12       21.80       26.75      0.67 o 
   5   2  12      158.66      143.30      2.74 o 
   6   2  12        1.81        1.64      0.42 o 
   7   2  12       28.97       22.92      1.83 o 
   8   2  12        0.61        0.50      0.85 o 
   9   2  12        2.05        0.52      0.89 o 
  10   2  12       90.21       86.72      1.76 o 
  11   2  12       56.11       56.67      1.16 o 
  12   2  12       22.70       21.07      2.12 o 
  13   2  12       32.60       27.17      1.23 o 
  14   2  12        8.12        8.31      0.94 o 
  15   2  12        0.00       -0.65      0.82 o 
  16   2  12        1.64        4.42      3.16 o 
  17   2  12        0.09       -0.28      0.89 o 
 -21   3  12        2.53        3.65      1.06 o 
 -20   3  12       31.08       33.63      1.54 o 
 -19   3  12       36.43       40.11      3.11 o 
 -18   3  12        9.41       12.64      1.41 o 
 -17   3  12       64.92       63.54      3.71 o 
 -16   3  12        1.26        1.38      0.70 o 
 -15   3  12        5.06        4.03      0.77 o 
 -14   3  12        1.53       -0.02      0.69 o 
 -13   3  12        3.75        2.59      0.71 o 
 -12   3  12        1.03        1.66      0.85 o 
 -11   3  12       30.92       23.61      1.40 o 
 -10   3  12       29.84       26.05      1.08 o 
  -9   3  12       51.39       46.88      1.16 o 
  -8   3  12       70.90       71.06      0.93 o 
  -7   3  12      292.41      287.02      5.83 o 
  -6   3  12      414.99      425.76      7.14 o 
  -5   3  12      326.56      318.69      3.25 o 
  -4   3  12       10.20       21.73      1.93 o 
  -3   3  12     2157.48     2148.90     36.81 o 
  -2   3  12      228.99      246.54      9.37 o 
  -1   3  12       26.81       28.80      0.89 o 
   0   3  12      243.00      230.32      5.67 o 
   1   3  12      190.27      179.53      4.17 o 
   2   3  12       50.77       45.81      0.89 o 
   3   3  12        0.00       -0.06      0.48 o 
   4   3  12       42.36       39.99      0.86 o 
   5   3  12       27.67       20.74      0.77 o 
   6   3  12       22.87       21.16      0.78 o 
   7   3  12        0.63       -0.48      0.48 o 
   8   3  12       21.89       14.87      0.71 o 
   9   3  12       34.80       34.01      1.08 o 
  10   3  12        3.63        2.56      0.98 o 
  11   3  12       68.84       60.70      3.68 o 
  12   3  12        0.02       -0.56      0.94 o 
  13   3  12       83.79       84.26      2.43 o 
  14   3  12        2.54        1.71      1.00 o 
  15   3  12        1.13        0.21      0.88 o 
  16   3  12        0.01       -0.65      0.89 o 
 -19   4  12        6.39        5.70      0.93 o 
 -18   4  12        0.92       -0.67      0.67 o 
 -17   4  12        8.35        8.37      0.91 o 
 -16   4  12        0.33       -0.17      0.80 o 
 -15   4  12        2.44        1.16      0.97 o 
 -14   4  12        0.07       -0.23      0.78 o 
 -13   4  12       31.06       37.33      1.68 o 
 -12   4  12        1.50        6.20      1.16 o 
 -11   4  12      194.59      176.55      2.62 o 
 -10   4  12        0.16        2.16      0.78 o 
  -9   4  12       20.63       22.46      3.42 o 
  -8   4  12       31.16       38.28      3.67 o 
  -7   4  12       46.28       43.88      3.37 o 
  -6   4  12        6.32        7.20      2.18 o 
  -5   4  12       72.38       70.56      2.86 o 
  -4   4  12      329.66      333.09      8.11 o 
  -3   4  12       50.39       45.30      1.76 o 
  -2   4  12        7.50        7.57      0.74 o 
  -1   4  12       38.04       32.70      0.96 o 
   0   4  12       43.43       45.11      1.08 o 
   1   4  12       51.43       46.11      2.50 o 
   2   4  12        8.63       10.33      2.08 o 
   3   4  12      136.49      126.87      3.44 o 
   4   4  12       21.30       18.10      0.80 o 
   5   4  12       58.83       61.01      1.06 o 
   6   4  12       12.60       12.30      1.20 o 
   7   4  12       15.81       10.83      0.82 o 
   8   4  12       10.19        9.98      0.98 o 
   9   4  12        3.86        3.90      0.86 o 
  10   4  12        0.09        0.05      0.87 o 
  11   4  12        2.44        1.66      0.91 o 
  12   4  12        0.65        0.36      0.95 o 
  13   4  12       17.11       18.48      1.41 o 
  14   4  12        3.56        4.45      0.99 o 
 -17   5  12        7.92       10.47      0.95 o 
 -16   5  12        0.03       -0.25      0.76 o 
 -15   5  12        1.04       -0.55      0.76 o 
 -14   5  12        2.24        1.51      2.19 o 
 -13   5  12        6.36        4.80      1.29 o 
 -12   5  12        2.49        1.20      1.16 o 
 -11   5  12        3.88        3.80      1.21 o 
 -10   5  12        0.08       -1.11      1.11 o 
  -9   5  12        0.19       -0.54      0.80 o 
  -8   5  12       40.57       33.16      1.85 o 
  -7   5  12        0.15       -0.52      0.82 o 
  -6   5  12        7.46        6.42      0.91 o 
  -5   5  12       14.44       16.16      1.06 o 
  -4   5  12        6.38        3.97      0.68 o 
  -3   5  12       62.53       60.21      2.42 o 
  -2   5  12       16.53       14.70      0.81 o 
  -1   5  12       39.28       39.60      2.11 o 
   0   5  12        0.50       -0.20      0.55 o 
   1   5  12        1.38        1.46      0.58 o 
   2   5  12        0.55        0.13      0.56 o 
   3   5  12        2.96        3.85      0.62 o 
   4   5  12        1.58        1.22      0.60 o 
   5   5  12        4.89       12.94      4.52 o 
   6   5  12       71.29       69.90      3.78 o 
   7   5  12       42.19       49.41      2.90 o 
   8   5  12       38.57       37.40      1.59 o 
   9   5  12       11.02       12.68      1.30 o 
  10   5  12        0.21       -0.31      1.23 o 
  11   5  12        3.19        2.64      1.04 o 
 -12   6  12        0.13        1.98      1.12 o 
 -11   6  12        0.14        1.48      1.14 o 
 -10   6  12        3.42        5.36      0.95 o 
  -9   6  12        0.26        1.25      0.73 o 
  -8   6  12        0.02       -0.27      0.95 o 
  -7   6  12        0.13       -0.14      0.93 o 
  -6   6  12        0.00        0.19      0.90 o 
  -5   6  12       29.87       29.81      1.34 o 
  -4   6  12        0.61        1.10      0.86 o 
  -3   6  12        1.47        0.50      0.85 o 
  -2   6  12        0.00       -0.71      0.71 o 
  -1   6  12       60.13       64.77      2.94 o 
   0   6  12        0.17        1.21      1.06 o 
   1   6  12       22.11       27.04      2.04 o 
   2   6  12        0.25        1.30      1.00 o 
   3   6  12       75.44       82.09      1.57 o 
   4   6  12        1.16        0.70      0.80 o 
   5   6  12       18.58       22.18      1.52 o 
   6   6  12        5.71        5.32      1.13 o 
 -23   1  13        2.80        2.27      1.61 o 
 -22   1  13        0.63       -1.00      1.48 o 
 -21   1  13        5.59        4.35      1.40 o 
 -20   1  13        0.45       -1.03      1.36 o 
 -19   1  13        3.59        6.88      0.83 o 
 -18   1  13      119.99      125.58      6.38 o 
 -17   1  13       85.67       93.86      3.82 o 
 -16   1  13       20.06       18.61      1.40 o 
 -15   1  13      494.45      502.20     10.38 o 
 -14   1  13      214.68      228.42      5.92 o 
 -13   1  13      153.97      149.37      5.14 o 
 -12   1  13       24.69       24.62      0.68 o 
 -11   1  13      234.05      227.04      5.58 o 
 -10   1  13       25.58       30.62      1.16 o 
  -9   1  13      276.71      261.50      9.95 o 
  -8   1  13      353.82      360.03     14.36 o 
  -7   1  13      555.50      595.66      9.73 o 
  -6   1  13       13.05       18.18      0.97 o 
  -5   1  13       53.40       52.74      0.98 o 
  -4   1  13        0.03        0.96      0.46 o 
  -3   1  13      249.91      290.66      1.65 o 
  -2   1  13       56.04       58.25      1.28 o 
  -1   1  13      396.35      415.84      2.57 o 
   0   1  13      120.94      126.19      1.05 o 
   1   1  13      602.45      647.89      6.95 o 
   2   1  13      580.76      604.56      3.47 o 
   3   1  13      172.53      163.31      2.99 o 
   4   1  13       21.67       20.86      1.58 o 
   5   1  13       56.62       55.08      0.78 o 
   6   1  13        0.58        1.72      0.44 o 
   7   1  13      515.49      495.14      9.76 o 
   8   1  13      458.27      446.83     10.61 o 
   9   1  13      696.48      674.88     15.63 o 
  10   1  13       11.59       16.24      1.82 o 
  11   1  13       43.98       49.86      1.54 o 
  12   1  13       83.81       85.47      1.75 o 
  13   1  13        6.23        7.68      1.00 o 
  14   1  13       24.99       26.15      2.70 o 
  15   1  13        9.87       14.44      4.00 o 
  16   1  13        8.36       11.26      1.04 o 
  17   1  13        2.23        1.29      0.89 o 
 -22   2  13       23.86       21.74      2.15 o 
 -21   2  13        6.54        7.93      0.95 o 
 -20   2  13        5.88        5.84      1.48 o 
 -19   2  13        4.72        5.49      1.54 o 
 -18   2  13        9.59       11.98      0.77 o 
 -17   2  13       18.28       24.12      1.64 o 
 -16   2  13        0.03        0.69      0.59 o 
 -15   2  13        3.49        4.16      0.64 o 
 -14   2  13        1.13        0.95      0.51 o 
 -13   2  13        3.23        3.76      0.44 o 
 -12   2  13       60.46       59.23      2.13 o 
 -11   2  13      416.89      412.43      6.04 o 
 -10   2  13        5.04        6.16      0.59 o 
  -9   2  13      141.64      137.11      6.28 o 
  -8   2  13        9.11       14.97      1.16 o 
  -7   2  13     1374.46     1400.92     11.61 o 
  -6   2  13       44.06       51.00      1.53 o 
  -5   2  13      487.06      508.71      4.57 o 
  -4   2  13       33.17       37.55      2.09 o 
  -3   2  13       21.18       20.51      0.92 o 
  -2   2  13       34.68       36.25      1.06 o 
  -1   2  13      675.23      679.34     11.21 o 
   0   2  13       13.29       19.02      1.72 o 
   1   2  13      853.65      798.49     18.76 o 
   2   2  13       63.24       63.15      1.45 o 
   3   2  13      154.38      147.78      2.00 o 
   4   2  13       98.26       93.91      2.54 o 
   5   2  13      323.62      300.78      6.13 o 
   6   2  13       33.13       29.94      0.99 o 
   7   2  13        0.59       -0.63      0.98 o 
   8   2  13        1.60       -0.26      0.65 o 
   9   2  13       31.64       30.74      2.08 o 
  10   2  13        0.15       -0.59      0.75 o 
  11   2  13       13.58       16.34      0.97 o 
  12   2  13      100.11       96.09      1.72 o 
  13   2  13       50.58       52.87      1.47 o 
  14   2  13        3.59        4.22      0.92 o 
  15   2  13        2.14        3.60      2.32 o 
  16   2  13       24.88       25.14      4.93 o 
 -21   3  13       31.95       51.13      5.84 o 
 -20   3  13        2.21        2.01      0.55 o 
 -19   3  13        1.19        0.43      0.79 o 
 -18   3  13       13.74       12.49      1.16 o 
 -17   3  13        1.38        2.28      0.73 o 
 -16   3  13        8.15        5.85      0.78 o 
 -15   3  13        0.00        0.61      0.71 o 
 -14   3  13       29.72       27.30      1.12 o 
 -13   3  13        0.14        0.21      0.96 o 
 -12   3  13       48.93       42.40      1.56 o 
 -11   3  13       30.49       31.93      1.54 o 
 -10   3  13       12.78       12.16      1.72 o 
  -9   3  13        9.20        7.99      0.61 o 
  -8   3  13        3.69        4.44      0.73 o 
  -7   3  13        6.50        6.55      0.54 o 
  -6   3  13        3.43        4.08      0.83 o 
  -5   3  13       57.05       66.17      2.36 o 
  -4   3  13        6.75       10.86      1.12 o 
  -3   3  13      563.00      594.83     10.48 o 
  -2   3  13      511.34      496.37      6.78 o 
  -1   3  13        7.27        7.01      0.67 o 
   0   3  13        5.91        6.26      1.06 o 
   1   3  13      109.06      105.88      2.09 o 
   2   3  13      164.31      153.73      4.47 o 
   3   3  13       17.16       18.76      0.79 o 
   4   3  13        0.42       -0.48      0.48 o 
   5   3  13       40.10       34.88      1.20 o 
   6   3  13       47.13       40.89      0.95 o 
   7   3  13        0.78       -0.28      0.63 o 
   8   3  13        2.41        1.80      0.52 o 
   9   3  13       28.83       27.64      1.28 o 
  10   3  13        3.32        3.54      0.90 o 
  11   3  13        2.00        1.83      0.73 o 
  12   3  13       10.11       10.04      0.98 o 
  13   3  13       39.14       45.96      1.48 o 
  14   3  13        2.31        1.55      0.93 o 
  15   3  13       23.39       26.97      1.43 o 
 -19   4  13        1.41        0.53      1.09 o 
 -18   4  13        2.56        1.61      0.83 o 
 -17   4  13        0.14       -0.82      0.82 o 
 -16   4  13        4.45        4.13      0.86 o 
 -15   4  13        0.03        0.05      0.90 o 
 -14   4  13       80.68       75.33      4.21 o 
 -13   4  13        1.85        2.10      1.02 o 
 -12   4  13       53.72       53.83      1.81 o 
 -11   4  13       12.25        9.48      1.26 o 
 -10   4  13        0.08       -0.99      0.99 o 
  -9   4  13        5.09        6.33      0.83 o 
  -8   4  13        0.00       -0.75      0.75 o 
  -7   4  13       29.67       25.18      1.42 o 
  -6   4  13       80.28       78.33      1.63 o 
  -5   4  13      154.25      159.77      5.49 o 
  -4   4  13        0.26        1.12      0.77 o 
  -3   4  13       38.71       41.05      1.49 o 
  -2   4  13       47.71       46.85      0.99 o 
  -1   4  13      393.76      389.79     14.38 o 
   0   4  13       11.18       10.99      0.76 o 
   1   4  13        3.12        3.89      0.57 o 
   2   4  13        0.50        0.98      0.53 o 
   3   4  13       84.99       80.72      2.49 o 
   4   4  13       26.60       28.10      1.04 o 
   5   4  13        0.80        4.04      0.63 o 
   6   4  13       19.83       21.70      0.86 o 
   7   4  13        6.78        6.75      0.61 o 
   8   4  13        7.94        5.81      0.94 o 
   9   4  13        0.96        0.69      0.86 o 
  10   4  13        0.35       -0.88      0.88 o 
  11   4  13       10.80       10.70      1.06 o 
  12   4  13       11.68       14.62      1.26 o 
  13   4  13        5.80        5.68      1.06 o 
 -16   5  13        3.10        5.11      0.86 o 
 -15   5  13       21.30       21.40      1.43 o 
 -14   5  13        9.62       12.59      1.12 o 
 -13   5  13       53.12       50.40      2.09 o 
 -12   5  13       26.87       25.76      1.77 o 
 -11   5  13        3.57        3.52      1.25 o 
 -10   5  13        0.00        2.56      1.27 o 
  -9   5  13        0.92        4.49      2.04 o 
  -8   5  13        2.36        4.99      3.46 o 
  -7   5  13        1.52        3.28      3.79 o 
  -6   5  13       12.01       15.09      4.61 o 
  -5   5  13        1.18        1.08      0.98 o 
  -4   5  13       66.40       59.99      1.71 o 
  -3   5  13        2.79        1.21      0.71 o 
  -2   5  13        0.47       -0.42      0.67 o 
  -1   5  13        4.94        3.00      0.62 o 
   0   5  13        2.82        3.80      0.62 o 
   1   5  13        0.17        0.40      0.60 o 
   2   5  13        0.34        1.55      0.63 o 
   3   5  13       28.00       30.04      3.60 o 
   4   5  13       25.30       25.28      1.22 o 
   5   5  13        0.06        0.55      0.60 o 
   6   5  13        5.96        8.54      1.09 o 
   7   5  13       34.85       34.57      1.60 o 
   8   5  13        6.31        8.70      1.12 o 
   9   5  13        0.00        0.43      0.96 o 
  10   5  13        6.04        5.29      1.22 o 
 -11   6  13        0.02        2.76      1.12 o 
 -10   6  13       30.12       42.03      2.34 o 
  -9   6  13        0.38        1.09      1.27 o 
  -8   6  13        7.71        9.79      1.07 o 
  -7   6  13       20.31       28.59      1.49 o 
  -6   6  13       10.14       11.15      1.09 o 
  -5   6  13        6.72        6.46      0.97 o 
  -4   6  13       13.32       13.90      1.12 o 
  -3   6  13        0.41        0.47      0.94 o 
  -2   6  13        5.49        7.62      1.41 o 
  -1   6  13        8.75        9.16      0.86 o 
   0   6  13        5.16        6.07      0.80 o 
   1   6  13        1.85        1.66      0.79 o 
   2   6  13        3.63        2.33      1.05 o 
   3   6  13        5.10        5.72      1.08 o 
   4   6  13        0.30        3.10      3.59 o 
   5   6  13        0.47        4.75      3.03 o 
 -21   0  14       10.49        9.12      1.65 o 
 -20   0  14       16.68       15.41      1.61 o 
 -19   0  14      114.39      111.09      2.65 o 
 -18   0  14      185.47      180.33     10.12 o 
 -17   0  14        2.43        3.59      0.58 o 
 -16   0  14      152.65      169.31      7.93 o 
 -15   0  14      348.63      373.26     35.58 o 
 -14   0  14        6.37        7.16      0.52 o 
 -13   0  14       50.84       53.38      3.47 o 
 -12   0  14        6.17        5.45      0.49 o 
 -11   0  14        5.41        5.39      0.42 o 
 -10   0  14        0.47        0.31      0.36 o 
  -9   0  14      113.85       89.03      7.14 o 
  -8   0  14       76.68       75.15     15.04 o 
  -7   0  14       57.03       55.29      0.99 o 
  -6   0  14       26.06       27.75      0.81 o 
  -5   0  14      151.08      156.73      2.20 o 
  -4   0  14       15.42       14.50      1.06 o 
  -3   0  14       26.66       25.22      0.83 o 
  -2   0  14       82.98       79.23      1.09 o 
  -1   0  14      178.19      185.62      1.70 o 
   0   0  14       42.85       49.10      1.16 o 
   1   0  14       58.61       48.51      1.17 o 
   2   0  14       49.58       51.91      1.18 o 
   3   0  14       59.06       54.69      1.26 o 
   4   0  14       23.59       21.45      2.20 o 
   5   0  14       11.06       10.12      0.82 o 
   6   0  14        2.46        1.37      0.58 o 
   7   0  14      208.26      199.04      8.40 o 
   8   0  14        9.61       11.22      1.44 o 
   9   0  14      201.16      209.51     10.15 o 
  10   0  14      392.33      381.77     19.26 o 
  11   0  14        9.34       17.44      2.03 o 
  12   0  14       31.30       34.22      2.20 o 
  13   0  14       23.76       29.72      2.13 o 
  14   0  14       11.70       10.94      1.56 o 
  15   0  14       11.12       13.93      1.68 o 
  16   0  14        7.97       17.19      2.14 o 
  17   0  14        1.65        6.58      1.62 o 
 -23   1  14        0.00       -0.45      1.62 o 
 -22   1  14        8.78       10.62      1.69 o 
 -21   1  14        1.85        0.44      1.45 o 
 -20   1  14        2.82        2.89      1.45 o 
 -19   1  14        2.20        3.72      0.57 o 
 -18   1  14       32.67       33.38      2.46 o 
 -17   1  14        3.09        3.04      0.46 o 
 -16   1  14        9.11        9.75      0.60 o 
 -15   1  14        1.70        2.18      0.47 o 
 -14   1  14       82.29       79.28      2.62 o 
 -13   1  14       10.27       11.88      0.57 o 
 -12   1  14       55.98       52.09      1.41 o 
 -11   1  14       12.40       13.31      0.59 o 
 -10   1  14      268.69      255.85      3.86 o 
  -9   1  14       12.18       17.50      0.69 o 
  -8   1  14       44.26       47.08      1.19 o 
  -7   1  14       62.98       70.00      1.05 o 
  -6   1  14       19.83       21.37      4.31 o 
  -5   1  14      114.74      120.49      1.62 o 
  -4   1  14       25.01       30.70      0.83 o 
  -3   1  14      280.40      312.68      1.98 o 
  -2   1  14       75.79       89.12      1.56 o 
  -1   1  14        0.70       -0.12      0.84 o 
   0   1  14       70.42       65.94      1.71 o 
   1   1  14       72.11       79.09      1.59 o 
   2   1  14       10.14       11.57      1.25 o 
   3   1  14        8.58       11.90      1.54 o 
   4   1  14      623.07      583.87     11.26 o 
   5   1  14        2.95        4.45      0.67 o 
   6   1  14       72.04       72.65      1.70 o 
   7   1  14        1.59        3.88      0.50 o 
   8   1  14      138.97      133.44      4.53 o 
   9   1  14       16.33       21.12      1.30 o 
  10   1  14       24.45       21.12      1.55 o 
  11   1  14       14.29       14.74      0.72 o 
  12   1  14        2.56        2.20      0.91 o 
  13   1  14       22.84       25.07      2.72 o 
  14   1  14        0.79        0.54      1.30 o 
  15   1  14        0.15        1.08      2.16 o 
  16   1  14       13.66       12.78      1.10 o 
 -22   2  14       16.69       18.83      2.67 o 
 -21   2  14        1.09        1.73      1.59 o 
 -20   2  14        0.14        1.12      1.38 o 
 -19   2  14       31.14       32.72      2.30 o 
 -18   2  14        0.05        0.55      0.57 o 
 -17   2  14       54.49       55.57      3.68 o 
 -16   2  14       48.48       44.81      2.23 o 
 -15   2  14       26.21       23.31      0.97 o 
 -14   2  14        3.46        5.31      0.54 o 
 -13   2  14      160.35      155.43      5.91 o 
 -12   2  14       79.40       76.87      4.87 o 
 -11   2  14        5.50        9.22      1.30 o 
 -10   2  14      343.32      306.60     32.81 o 
  -9   2  14       73.01       77.37      1.43 o 
  -8   2  14       34.08       40.55      0.77 o 
  -7   2  14      442.51      431.26      5.93 o 
  -6   2  14      723.21      715.03      7.17 o 
  -5   2  14      622.57      597.32     26.61 o 
  -4   2  14       36.72       40.36      0.83 o 
  -3   2  14      197.58      193.99      2.60 o 
  -2   2  14       78.86       80.12      1.69 o 
  -1   2  14      574.39      549.15      7.78 o 
   0   2  14      782.43      708.19     28.11 o 
   1   2  14       17.04       20.05      1.69 o 
   2   2  14      671.90      647.06     11.52 o 
   3   2  14       45.27       52.12      1.05 o 
   4   2  14      193.66      193.53      3.78 o 
   5   2  14        0.55        0.96      0.44 o 
   6   2  14      154.98      156.68      4.00 o 
   7   2  14       86.36       78.54      1.56 o 
   8   2  14       46.91       42.69      1.67 o 
   9   2  14        8.57        7.06      0.55 o 
  10   2  14        4.39        3.07      0.42 o 
  11   2  14       90.51       83.67      2.00 o 
  12   2  14       13.96       13.70      1.11 o 
  13   2  14       38.28       39.88      2.30 o 
  14   2  14       16.37       20.59      3.08 o 
  15   2  14        0.00        0.42      2.62 o 
  16   2  14        8.10        7.17      1.03 o 
 -21   3  14        4.42        3.36      1.77 o 
 -20   3  14       21.70       26.08      2.79 o 
 -19   3  14        2.56        2.10      0.70 o 
 -18   3  14        0.41        1.01      0.72 o 
 -17   3  14        9.86       10.52      3.23 o 
 -16   3  14      133.17      130.37      6.87 o 
 -15   3  14       19.48       16.27      1.34 o 
 -14   3  14       10.07        8.67      0.85 o 
 -13   3  14       39.96       32.30      1.81 o 
 -12   3  14       71.84       72.68      1.75 o 
 -11   3  14        0.59        0.74      0.96 o 
 -10   3  14      126.02      124.82      1.53 o 
  -9   3  14      133.75      131.95      2.79 o 
  -8   3  14      361.37      355.94      8.63 o 
  -7   3  14      204.50      213.52      3.29 o 
  -6   3  14      109.46      111.96      2.76 o 
  -5   3  14       77.98       80.70      1.85 o 
  -4   3  14      347.46      361.90     11.42 o 
  -3   3  14        0.71        3.63      0.59 o 
  -2   3  14      260.69      251.52      8.10 o 
  -1   3  14      340.84      341.20     10.92 o 
   0   3  14        9.61        9.55      1.36 o 
   1   3  14       34.91       36.14      1.45 o 
   2   3  14      343.14      332.49      6.97 o 
   3   3  14      177.97      163.12      2.95 o 
   4   3  14       22.61       23.65      0.83 o 
   5   3  14       68.35       53.75      2.47 o 
   6   3  14        9.60        8.33      0.61 o 
   7   3  14        8.21        6.38      0.69 o 
   8   3  14       54.54       53.77      0.95 o 
   9   3  14       21.31       16.29      0.83 o 
  10   3  14       30.42       25.33      2.97 o 
  11   3  14       35.83       33.60      1.17 o 
  12   3  14       25.71       25.65      1.65 o 
  13   3  14       11.09       12.26      1.13 o 
  14   3  14        1.35        1.70      0.97 o 
 -18   4  14        3.18        3.96      0.90 o 
 -17   4  14        0.93        0.59      1.01 o 
 -16   4  14        2.39        1.12      0.83 o 
 -15   4  14        0.01        0.24      0.86 o 
 -14   4  14        5.79        6.46      0.94 o 
 -13   4  14       61.84       71.08      2.03 o 
 -12   4  14        4.53        5.75      1.13 o 
 -11   4  14        4.17        2.78      1.16 o 
 -10   4  14       31.38       23.04      1.61 o 
  -9   4  14        6.96        6.09      0.87 o 
  -8   4  14        9.76       10.28      0.90 o 
  -7   4  14        4.43        4.76      1.44 o 
  -6   4  14       71.42       68.93      2.18 o 
  -5   4  14       95.01       88.98      2.38 o 
  -4   4  14        1.74        4.07      1.10 o 
  -3   4  14       51.89       54.14      2.45 o 
  -2   4  14        8.23        6.84      0.80 o 
  -1   4  14       92.40       92.26      3.19 o 
   0   4  14       10.02       10.64      0.65 o 
   1   4  14        0.91        0.59      0.56 o 
   2   4  14       39.47       36.65      0.95 o 
   3   4  14        2.35        2.78      0.60 o 
   4   4  14       15.33       19.80      0.95 o 
   5   4  14      244.20      246.32      8.16 o 
   6   4  14       17.59       20.52      1.01 o 
   7   4  14      151.60      138.05      5.03 o 
   8   4  14        3.86        3.54      0.94 o 
   9   4  14       10.95        8.73      1.03 o 
  10   4  14        0.01       -0.88      0.88 o 
  11   4  14        5.00        4.08      1.03 o 
  12   4  14       10.17       12.75      1.15 o 
 -15   5  14        7.78        9.54      1.11 o 
 -14   5  14        1.68        1.29      0.96 o 
 -13   5  14       14.74       17.59      1.84 o 
 -12   5  14        1.55        2.02      1.20 o 
 -11   5  14       15.29       19.03      1.75 o 
 -10   5  14       15.32       15.95      1.75 o 
  -9   5  14        2.93        4.32      1.23 o 
  -8   5  14        9.58        9.72      0.98 o 
  -7   5  14        9.76        9.23      0.97 o 
  -6   5  14        3.41        0.61      1.61 o 
  -5   5  14        9.50        8.47      0.99 o 
  -4   5  14        7.21        5.83      0.93 o 
  -3   5  14       52.07       46.76      2.83 o 
  -2   5  14        0.64       -0.52      0.67 o 
  -1   5  14        4.10        3.54      0.73 o 
   0   5  14        2.43        2.04      0.65 o 
   1   5  14        9.17        9.22      0.70 o 
   2   5  14       13.17       13.80      0.80 o 
   3   5  14        7.92        8.47      0.70 o 
   4   5  14       22.88       21.23      0.97 o 
   5   5  14       49.03       44.63      1.03 o 
   6   5  14        7.12        7.14      1.10 o 
   7   5  14        0.04        1.14      1.01 o 
   8   5  14        6.65        9.58      1.16 o 
   9   5  14        7.56       11.61      1.18 o 
 -10   6  14        0.12        1.86      1.38 o 
  -9   6  14        0.59        1.08      1.38 o 
  -8   6  14        0.03       -0.50      0.98 o 
  -7   6  14        0.20        1.02      0.99 o 
  -6   6  14        3.05        2.13      0.96 o 
  -5   6  14        1.99        0.86      0.95 o 
  -4   6  14        1.37        1.22      0.98 o 
  -3   6  14        0.02        0.31      0.93 o 
  -2   6  14       26.34       26.97      2.27 o 
  -1   6  14        1.29        2.03      0.94 o 
   0   6  14       31.96       35.97      1.73 o 
   1   6  14        2.19        1.61      0.78 o 
   2   6  14        0.06        0.11      0.78 o 
   3   6  14       17.73       22.73      1.55 o 
 -22   1  15        8.54        6.43      1.66 o 
 -21   1  15       32.60       31.73      2.31 o 
 -20   1  15       21.27       22.32      1.13 o 
 -19   1  15        2.06        2.90      1.42 o 
 -18   1  15        2.14        2.19      1.33 o 
 -17   1  15        2.91        4.45      0.52 o 
 -16   1  15       10.64       10.74      0.81 o 
 -15   1  15        5.36        7.86      1.62 o 
 -14   1  15       32.64       33.88      1.27 o 
 -13   1  15       17.83       14.71      0.91 o 
 -12   1  15       94.15       87.62      2.58 o 
 -11   1  15        4.09        5.32      0.37 o 
 -10   1  15       24.32       19.73      1.33 o 
  -9   1  15        4.86        5.29      0.58 o 
  -8   1  15      280.07      268.65      5.01 o 
  -7   1  15       59.00       65.09      1.33 o 
  -6   1  15        0.62        0.00      0.59 o 
  -5   1  15       20.92       21.52      1.49 o 
  -4   1  15        0.06       -0.44      0.44 o 
  -3   1  15        1.69        0.46      0.63 o 
  -2   1  15       29.85       25.45      2.31 o 
  -1   1  15       29.69       31.56      1.96 o 
   0   1  15      241.17      228.39      3.50 o 
   1   1  15        6.17        7.08      1.05 o 
   2   1  15        6.51        6.86      0.89 o 
   3   1  15        4.67        6.30      0.51 o 
   4   1  15       82.94       79.43      2.29 o 
   5   1  15        0.14        0.63      0.81 o 
   6   1  15        3.50        3.61      0.78 o 
   7   1  15        7.96        7.93      0.56 o 
   8   1  15       35.86       34.22      1.80 o 
   9   1  15        0.37        0.56      0.56 o 
  10   1  15        1.64        2.60      0.56 o 
  11   1  15       28.82       29.25      0.91 o 
  12   1  15       28.97       29.57      3.67 o 
  13   1  15       18.40       22.70      2.15 o 
  14   1  15        3.46        1.93      0.99 o 
  15   1  15        1.17        0.05      0.97 o 
 -21   2  15       16.58       13.60      1.85 o 
 -20   2  15        2.20        0.89      1.53 o 
 -19   2  15        0.77        0.20      0.57 o 
 -18   2  15        0.25        1.17      0.81 o 
 -17   2  15       27.48       27.38      1.84 o 
 -16   2  15       29.24       30.38      3.21 o 
 -15   2  15        0.19        1.12      0.66 o 
 -14   2  15       58.88       53.70      1.57 o 
 -13   2  15        5.06        4.95      1.36 o 
 -12   2  15       34.52       29.98      1.43 o 
 -11   2  15        1.73        2.70      0.92 o 
 -10   2  15       29.46       29.61      1.59 o 
  -9   2  15       31.96       31.67      1.13 o 
  -8   2  15      373.95      401.32      6.27 o 
  -7   2  15      210.13      214.40      2.31 o 
  -6   2  15      165.35      168.13      2.91 o 
  -5   2  15      329.50      341.49      2.80 o 
  -4   2  15      327.90      346.10      5.46 o 
  -3   2  15      332.66      341.37      2.21 o 
  -2   2  15      162.47      151.73      5.08 o 
  -1   2  15      503.18      484.61      9.84 o 
   0   2  15      434.57      436.84      8.70 o 
   1   2  15       30.40       30.23      0.77 o 
   2   2  15       30.46       34.24      0.81 o 
   3   2  15       15.66       12.44      0.60 o 
   4   2  15       14.09       12.96      0.68 o 
   5   2  15       29.12       25.78      1.30 o 
   6   2  15      235.88      212.60      3.74 o 
   7   2  15        1.93        0.82      0.67 o 
   8   2  15       36.80       29.27      1.43 o 
   9   2  15        0.04       -0.67      0.67 o 
  10   2  15        1.88        0.32      0.44 o 
  11   2  15        0.35       -0.54      0.85 o 
  12   2  15        0.12       -0.63      1.67 o 
  13   2  15       11.98       13.67      2.06 o 
  14   2  15        1.64        2.41      2.03 o 
  15   2  15       10.36        5.09      1.07 o 
 -20   3  15        3.83        7.04      0.73 o 
 -19   3  15        0.84       -0.19      0.83 o 
 -18   3  15        1.50        1.74      0.73 o 
 -17   3  15        1.63        1.90      0.97 o 
 -16   3  15       16.41       20.48      1.20 o 
 -15   3  15        1.00       -0.50      0.76 o 
 -14   3  15        4.74        4.28      1.04 o 
 -13   3  15        0.01       -0.86      0.91 o 
 -12   3  15       16.75       11.98      1.17 o 
 -11   3  15        1.37       -0.61      0.99 o 
 -10   3  15        4.71        5.55      1.13 o 
  -9   3  15        0.59        1.14      0.75 o 
  -8   3  15        3.06        3.50      0.80 o 
  -7   3  15        0.41        0.58      0.61 o 
  -6   3  15       39.54       41.85      0.96 o 
  -5   3  15       20.40       24.72      0.90 o 
  -4   3  15      138.58      141.23      5.43 o 
  -3   3  15      135.36      141.09      6.01 o 
  -2   3  15        3.60        5.17      0.60 o 
  -1   3  15       37.45       41.97      0.98 o 
   0   3  15      224.62      219.84      5.98 o 
   1   3  15       37.30       36.58      1.37 o 
   2   3  15        3.06        2.55      0.56 o 
   3   3  15       56.86       52.90      1.00 o 
   4   3  15        0.29       -0.25      0.55 o 
   5   3  15        6.34        5.34      0.61 o 
   6   3  15        0.84       -0.43      0.53 o 
   7   3  15        5.26        5.10      0.60 o 
   8   3  15        2.90        1.51      0.60 o 
   9   3  15       16.80       15.89      0.85 o 
  10   3  15        8.82        6.49      1.00 o 
  11   3  15        3.15        1.24      0.61 o 
  12   3  15        0.79        3.36      1.00 o 
  13   3  15       11.83       16.11      1.31 o 
 -18   4  15        0.61        0.46      0.87 o 
 -17   4  15        8.87        8.85      0.98 o 
 -16   4  15        0.00       -0.21      0.88 o 
 -15   4  15        0.37        0.43      0.85 o 
 -14   4  15       63.50       52.85      1.48 o 
 -13   4  15        5.54        5.96      1.19 o 
 -12   4  15       45.03       37.74      1.75 o 
 -11   4  15       26.86       21.48      1.75 o 
 -10   4  15        2.83        2.32      1.12 o 
  -9   4  15       11.18       10.64      0.94 o 
  -8   4  15        1.19        0.90      1.47 o 
  -7   4  15       54.42       50.45      1.42 o 
  -6   4  15      123.58      121.14      4.65 o 
  -5   4  15      149.59      147.90      4.84 o 
  -4   4  15      139.95      130.34      3.03 o 
  -3   4  15       77.30       76.23      3.24 o 
  -2   4  15        0.00        1.02      1.04 o 
  -1   4  15       71.40       75.49      3.30 o 
   0   4  15       32.71       34.11      1.35 o 
   1   4  15        0.04        0.03      0.57 o 
   2   4  15        1.12        1.67      0.59 o 
   3   4  15       14.61       11.06      0.68 o 
   4   4  15       27.62       24.87      0.89 o 
   5   4  15        5.05        4.25      0.75 o 
   6   4  15       10.11        9.01      0.67 o 
   7   4  15        0.15        0.63      0.66 o 
   8   4  15        2.38        2.80      0.95 o 
   9   4  15       14.43       13.09      1.13 o 
  10   4  15        1.90        0.11      0.97 o 
  11   4  15        3.67        3.25      1.00 o 
 -14   5  15        4.13        4.42      1.01 o 
 -13   5  15        0.07        0.80      1.20 o 
 -12   5  15       49.92       50.51      2.20 o 
 -11   5  15       13.48       18.44      1.79 o 
 -10   5  15        2.23        4.69      1.33 o 
  -9   5  15       69.53       80.14      2.41 o 
  -8   5  15        6.33        5.24      0.94 o 
  -7   5  15        0.31       -0.76      1.00 o 
  -6   5  15       18.25       19.62      1.91 o 
  -5   5  15       24.89       27.06      3.37 o 
  -4   5  15        0.10       -0.24      0.86 o 
  -3   5  15       17.34       14.65      1.12 o 
  -2   5  15       10.62       13.17      0.97 o 
  -1   5  15        0.54        1.13      0.73 o 
   0   5  15        9.69        9.27      0.81 o 
   1   5  15       36.34       36.93      1.23 o 
   2   5  15        0.34        0.43      0.64 o 
   3   5  15       11.40       12.55      0.81 o 
   4   5  15        2.88        5.02      0.70 o 
   5   5  15        4.80       10.12      0.83 o 
   6   5  15       47.76       54.62      1.76 o 
   7   5  15        2.68        6.92      1.11 o 
   8   5  15        0.05        2.10      1.36 o 
  -8   6  15        8.67       11.44      1.66 o 
  -7   6  15       13.41       11.76      1.14 o 
  -6   6  15        4.81        2.93      1.01 o 
  -5   6  15        8.39        6.88      1.06 o 
  -4   6  15        1.45        1.91      0.98 o 
  -3   6  15        0.84        1.51      0.94 o 
  -2   6  15       12.36       14.38      1.21 o 
  -1   6  15        0.06       -0.49      0.97 o 
   0   6  15        4.34        6.40      1.07 o 
   1   6  15        1.73        0.54      1.28 o 
 -22   0  16        1.55        3.81      1.56 o 
 -21   0  16      122.62      132.47      3.03 o 
 -20   0  16       45.65       48.97      2.47 o 
 -19   0  16        4.91       11.30      4.67 o 
 -18   0  16        0.40       -1.19      1.19 o 
 -17   0  16       44.44       33.24      2.11 o 
 -16   0  16      172.49      157.41      2.68 o 
 -15   0  16        0.05        2.74      0.73 o 
 -14   0  16      130.16      136.93      2.67 o 
 -13   0  16     1085.48     1078.86     58.07 o 
 -12   0  16      483.77      509.58     15.03 o 
 -11   0  16      319.37      321.62      6.67 o 
 -10   0  16        0.09        0.21      0.43 o 
  -9   0  16       89.31       76.10      6.92 o 
  -8   0  16       45.75       45.86      0.97 o 
  -7   0  16      256.68      236.30      4.34 o 
  -6   0  16      268.99      264.41      5.73 o 
  -5   0  16      176.05      160.07      5.28 o 
  -4   0  16      194.06      186.39      3.15 o 
  -3   0  16      288.58      267.14      6.32 o 
  -2   0  16      183.21      169.74      1.79 o 
  -1   0  16      257.77      224.26      5.43 o 
   0   0  16       28.72       21.88      1.16 o 
   1   0  16       15.74       14.37      0.99 o 
   2   0  16        4.30        7.50      0.84 o 
   3   0  16      216.30      207.38      2.70 o 
   4   0  16      235.17      256.48      2.40 o 
   5   0  16     1151.47     1187.37     11.71 o 
   6   0  16      145.86      155.76      7.53 o 
   7   0  16       79.03       80.96      5.54 o 
   8   0  16      161.13      160.89      8.66 o 
   9   0  16      118.78      109.79     10.88 o 
  10   0  16       48.33       52.62      4.45 o 
  11   0  16       42.91       42.31      5.17 o 
  12   0  16       50.73       57.66      2.62 o 
  13   0  16       73.51       89.70      2.92 o 
  14   0  16       19.52       26.82      2.40 o 
  15   0  16        0.16        1.34      1.67 o 
 -22   1  16        0.47        0.57      1.52 o 
 -21   1  16        9.93        9.05      1.67 o 
 -20   1  16       55.75       52.36      2.46 o 
 -19   1  16       55.21       61.44      2.59 o 
 -18   1  16       18.96       20.47      0.99 o 
 -17   1  16       11.27       16.76      3.54 o 
 -16   1  16      105.34       99.64      3.48 o 
 -15   1  16        9.44       10.10      1.11 o 
 -14   1  16        1.43        2.13      0.57 o 
 -13   1  16        9.67        6.38      0.85 o 
 -12   1  16       63.02       57.51      2.74 o 
 -11   1  16       32.45       36.73      1.07 o 
 -10   1  16       22.63       22.11      2.25 o 
  -9   1  16      251.42      233.88      7.27 o 
  -8   1  16      458.71      484.74      6.99 o 
  -7   1  16        2.43        4.10      0.43 o 
  -6   1  16       25.97       26.04      0.94 o 
  -5   1  16      177.09      179.42      2.12 o 
  -4   1  16        0.98        0.27      0.56 o 
  -3   1  16      112.55      104.30      1.36 o 
  -2   1  16       48.81       48.49      1.16 o 
  -1   1  16        4.34        4.88      0.57 o 
   0   1  16      336.76      356.00      6.12 o 
   1   1  16      206.72      195.23      5.03 o 
   2   1  16       51.99       48.90      1.10 o 
   3   1  16       18.42       21.48      0.73 o 
   4   1  16       40.77       37.22      1.54 o 
   5   1  16       41.51       33.30      1.51 o 
   6   1  16        2.49        2.15      0.64 o 
   7   1  16       13.07       13.03      1.17 o 
   8   1  16       73.95       71.55      3.17 o 
   9   1  16        1.13        1.72      0.59 o 
  10   1  16       40.09       36.06      1.26 o 
  11   1  16       22.80       25.24      0.83 o 
  12   1  16       43.37       44.46      1.66 o 
  13   1  16        6.20        7.32      1.87 o 
  14   1  16        0.32        0.45      1.50 o 
  15   1  16       28.15       27.40      1.56 o 
 -21   2  16        5.37        3.87      1.67 o 
 -20   2  16        1.18        0.85      1.52 o 
 -19   2  16        5.80        4.75      0.68 o 
 -18   2  16       42.40       44.62      1.18 o 
 -17   2  16        8.17        8.68      0.77 o 
 -16   2  16        1.12        1.36      0.71 o 
 -15   2  16        8.65        6.29      0.78 o 
 -14   2  16        2.58        2.22      0.73 o 
 -13   2  16        0.01        0.02      0.72 o 
 -12   2  16       19.15       18.27      1.40 o 
 -11   2  16      126.30      128.23      2.21 o 
 -10   2  16       24.05       23.42      1.60 o 
  -9   2  16       36.92       37.33      1.78 o 
  -8   2  16       32.30       30.03      3.06 o 
  -7   2  16        9.35        8.43      0.77 o 
  -6   2  16       72.02       71.62      4.38 o 
  -5   2  16       46.14       51.92      2.79 o 
  -4   2  16      203.54      221.52      2.10 o 
  -3   2  16       17.19       22.48      2.03 o 
  -2   2  16       15.35       11.82      1.27 o 
  -1   2  16        4.73        4.85      0.51 o 
   0   2  16        0.99        0.83      0.48 o 
   1   2  16       11.64        8.49      0.54 o 
   2   2  16       34.98       32.15      0.77 o 
   3   2  16      126.19      121.08      2.60 o 
   4   2  16       17.98       17.56      0.74 o 
   5   2  16        5.11        3.43      0.73 o 
   6   2  16        0.72       -0.55      0.55 o 
   7   2  16        2.73        0.56      0.76 o 
   8   2  16       14.42       11.97      0.81 o 
   9   2  16        0.89        0.46      0.60 o 
  10   2  16       92.35       86.47      1.87 o 
  11   2  16        0.91        1.40      2.23 o 
  12   2  16        0.42        0.24      2.26 o 
  13   2  16        2.48        2.81      1.74 o 
  14   2  16        0.43       -0.92      0.92 o 
 -19   3  16       16.82       18.97      2.63 o 
 -18   3  16       17.07       20.29      2.84 o 
 -17   3  16        0.33        1.10      0.79 o 
 -16   3  16       22.75       26.59      1.71 o 
 -15   3  16        6.20        8.01      0.95 o 
 -14   3  16        1.54        1.79      0.80 o 
 -13   3  16        4.45        1.68      0.99 o 
 -12   3  16        0.13       -0.89      0.98 o 
 -11   3  16       27.37       27.60      1.69 o 
 -10   3  16       16.97       18.04      1.67 o 
  -9   3  16      185.59      173.42      1.91 o 
  -8   3  16       17.70       20.64      2.55 o 
  -7   3  16       65.46       64.86      1.44 o 
  -6   3  16       53.69       55.46      2.45 o 
  -5   3  16      654.81      631.27     11.82 o 
  -3   3  16      617.08      629.36     18.50 o 
  -2   3  16        4.63        7.01      0.63 o 
  -1   3  16       67.27       76.21      2.56 o 
   0   3  16        7.10        7.50      0.94 o 
   1   3  16      131.45      132.03      3.33 o 
   2   3  16        3.45        4.21      0.61 o 
   3   3  16       21.48       16.44      0.99 o 
   4   3  16        4.66        3.82      0.60 o 
   5   3  16        5.77        2.26      0.60 o 
   6   3  16        4.75        4.58      0.64 o 
   7   3  16       61.33       63.81      1.46 o 
   8   3  16        3.66        5.26      0.68 o 
   9   3  16        6.93        7.09      0.96 o 
  10   3  16        6.73        8.23      1.05 o 
  11   3  16       53.08       53.64      2.99 o 
  12   3  16       21.83       27.44      1.46 o 
 -17   4  16        9.14       10.43      1.76 o 
 -16   4  16        1.72        1.02      0.89 o 
 -15   4  16        1.63        1.70      0.90 o 
 -14   4  16        0.92        0.06      1.37 o 
 -13   4  16        1.69        0.90      1.14 o 
 -12   4  16        0.88        0.58      1.14 o 
 -11   4  16       22.31       23.49      1.68 o 
 -10   4  16        0.15       -0.30      1.16 o 
  -9   4  16        8.12       10.12      1.30 o 
  -8   4  16       34.29       38.68      1.43 o 
  -7   4  16       16.96       24.60      2.90 o 
  -6   4  16      103.82      109.39      1.75 o 
  -5   4  16       46.90       47.51      2.73 o 
  -4   4  16       13.52       17.69      1.14 o 
  -3   4  16       14.73       16.59      1.22 o 
  -2   4  16       64.23       58.79      1.89 o 
  -1   4  16        0.16        1.84      0.61 o 
   0   4  16       29.92       31.34      0.97 o 
   1   4  16        0.32        1.09      0.60 o 
   2   4  16        1.47        2.06      0.62 o 
   3   4  16        3.52        5.15      0.65 o 
   4   4  16       33.28       30.21      0.99 o 
   5   4  16        4.67        2.38      0.63 o 
   6   4  16        4.95        4.46      0.74 o 
   7   4  16        6.45        6.75      0.74 o 
   8   4  16        1.35        2.00      0.68 o 
   9   4  16        2.45        4.39      1.06 o 
  10   4  16        0.02       -0.42      0.97 o 
 -13   5  16       44.79       54.39      2.28 o 
 -12   5  16       43.13       46.02      2.22 o 
 -11   5  16        1.84        4.15      1.39 o 
 -10   5  16       24.61       26.13      1.94 o 
  -9   5  16        4.08        6.75      1.40 o 
  -8   5  16        0.48        0.35      0.90 o 
  -7   5  16       17.74       15.03      1.96 o 
  -6   5  16        0.71       -0.50      0.84 o 
  -5   5  16        2.03        1.16      1.38 o 
  -4   5  16       10.47       10.41      1.02 o 
  -3   5  16       31.66       28.07      1.65 o 
  -2   5  16        6.65       10.24      1.03 o 
  -1   5  16        0.20        1.54      0.77 o 
   0   5  16       41.57       44.55      1.65 o 
   1   5  16        4.15        3.89      0.95 o 
   2   5  16       28.10       34.90      2.48 o 
   3   5  16        5.71        6.29      0.82 o 
   4   5  16       35.43       36.22      1.14 o 
   5   5  16        2.08        3.52      0.79 o 
   6   5  16       11.41        9.29      0.85 o 
 -21   1  17       34.73       29.37      2.33 o 
 -20   1  17        1.80        2.02      1.57 o 
 -19   1  17       11.77       10.76      1.58 o 
 -18   1  17        1.06        1.88      0.69 o 
 -17   1  17       13.82       14.89      1.79 o 
 -16   1  17       55.09       56.76      3.01 o 
 -15   1  17      146.93      144.40      4.23 o 
 -14   1  17        0.31        2.52      0.62 o 
 -13   1  17      123.06      120.52      4.49 o 
 -12   1  17        0.76        0.34      0.55 o 
 -11   1  17      100.59       91.22      2.98 o 
 -10   1  17       98.01      106.39      3.22 o 
  -9   1  17      173.34      166.75      1.29 o 
  -8   1  17       30.05       32.14      1.30 o 
  -7   1  17       32.04       33.09      0.78 o 
  -6   1  17        2.44        4.62      0.50 o 
  -5   1  17       22.68       22.73      1.17 o 
  -4   1  17        6.44        6.56      0.91 o 
  -3   1  17        0.56        0.08      0.60 o 
  -2   1  17        1.25        2.10      0.53 o 
  -1   1  17      138.09      142.65      1.89 o 
   0   1  17      110.03      123.43      1.28 o 
   1   1  17      180.83      170.27      2.56 o 
   2   1  17       65.71       70.77      1.09 o 
   3   1  17       11.78       11.44      0.60 o 
   4   1  17        5.57        6.41      0.55 o 
   5   1  17      324.21      318.09      7.67 o 
   6   1  17       14.04       21.70      1.88 o 
   7   1  17      185.33      179.56      5.29 o 
   8   1  17       13.91       12.18      0.68 o 
   9   1  17        5.41        5.44      0.58 o 
  10   1  17        2.60        2.69      0.52 o 
  11   1  17        2.94        5.03      0.64 o 
  12   1  17       22.01       27.19      2.98 o 
  13   1  17        0.25        1.27      1.80 o 
  14   1  17       16.48       21.29      1.61 o 
 -20   2  17        8.71        8.49      0.87 o 
 -19   2  17        6.40        5.81      0.76 o 
 -18   2  17       43.37       46.85      2.59 o 
 -17   2  17       14.37       15.81      1.23 o 
 -16   2  17        4.36        3.34      0.99 o 
 -15   2  17        2.22        2.89      0.75 o 
 -14   2  17       30.10       28.54      1.83 o 
 -13   2  17        0.66        1.34      0.93 o 
 -12   2  17       37.67       34.27      1.60 o 
 -11   2  17       11.39       10.16      1.10 o 
 -10   2  17        8.38        8.10      1.15 o 
  -9   2  17       93.62       89.46      2.10 o 
  -8   2  17        0.12        0.12      1.01 o 
  -7   2  17      159.24      146.04      2.57 o 
  -6   2  17        2.07        1.87      0.60 o 
  -5   2  17        0.52        0.16      1.05 o 
  -4   2  17        1.96        1.31      0.78 o 
  -3   2  17       17.19       14.41      1.42 o 
  -2   2  17       31.73       29.70      1.59 o 
  -1   2  17      301.25      291.64      5.88 o 
   0   2  17        5.35        5.57      0.52 o 
   1   2  17       73.03       67.17      1.59 o 
   2   2  17        0.50        0.21      0.48 o 
   3   2  17       32.93       30.78      0.94 o 
   4   2  17      101.78       96.18      2.36 o 
   5   2  17        6.86        4.67      0.84 o 
   6   2  17        1.54       -0.21      0.64 o 
   7   2  17        0.39       -0.56      0.56 o 
   8   2  17       50.78       46.55      2.89 o 
   9   2  17       24.95       25.29      3.12 o 
  10   2  17       61.07       60.66      2.08 o 
  11   2  17        0.10        0.10      1.22 o 
  12   2  17        0.07       -0.61      1.00 o 
  13   2  17       41.17       40.18      1.68 o 
 -19   3  17        0.00        0.99      0.78 o 
 -18   3  17        0.05       -0.09      0.82 o 
 -17   3  17        2.93        3.20      1.18 o 
 -16   3  17        2.69        2.89      1.54 o 
 -15   3  17        1.68        1.66      0.79 o 
 -14   3  17        5.50        3.81      0.88 o 
 -13   3  17        0.03       -0.98      0.98 o 
 -12   3  17        5.63        3.14      1.10 o 
 -11   3  17       28.98       27.86      1.64 o 
 -10   3  17        0.18        1.96      1.08 o 
  -9   3  17        8.05        6.79      1.21 o 
  -8   3  17       77.13       69.24      1.56 o 
  -7   3  17       33.45       36.00      1.66 o 
  -6   3  17        8.38       12.04      1.78 o 
  -5   3  17       65.19       75.76      2.10 o 
  -4   3  17       47.99       52.09      1.24 o 
  -3   3  17       22.94       28.72      0.99 o 
  -2   3  17        4.10        4.37      0.63 o 
  -1   3  17      109.32      115.35      3.56 o 
   0   3  17      169.54      160.28      4.53 o 
   1   3  17        0.26        1.75      0.61 o 
   2   3  17        6.65        5.75      0.65 o 
   3   3  17        1.05        0.26      0.60 o 
   4   3  17        0.34       -0.58      0.58 o 
   5   3  17        4.12        2.28      0.61 o 
   6   3  17       12.96       10.20      0.83 o 
   7   3  17       13.98       12.86      0.86 o 
   8   3  17        0.95        1.46      0.68 o 
   9   3  17        0.00       -0.52      0.96 o 
  10   3  17        8.22        9.36      1.17 o 
  11   3  17       27.12       29.38      0.99 o 
 -16   4  17        1.60        1.90      0.94 o 
 -15   4  17        2.14        1.78      0.91 o 
 -14   4  17       20.15       19.69      1.72 o 
 -13   4  17        5.97        4.07      1.24 o 
 -12   4  17        7.54        6.01      1.31 o 
 -11   4  17       21.84       20.04      1.73 o 
 -10   4  17        5.06        6.22      1.34 o 
  -9   4  17        0.01        0.39      1.16 o 
  -8   4  17        1.54        1.61      0.88 o 
  -7   4  17       15.62       15.18      1.28 o 
  -6   4  17        0.43        2.45      0.91 o 
  -5   4  17       46.56       46.25      1.49 o 
  -4   4  17      218.33      209.51      5.32 o 
  -3   4  17       73.43       76.85      2.57 o 
  -2   4  17       57.08       61.83      2.55 o 
  -1   4  17       80.45       79.09      2.87 o 
   0   4  17       50.13       46.16      1.75 o 
   1   4  17        0.73        2.23      0.65 o 
   2   4  17       73.51       83.93      2.90 o 
   3   4  17       12.31       15.12      0.88 o 
   4   4  17       16.87       18.87      0.94 o 
   5   4  17        0.14        0.38      0.63 o 
   6   4  17       14.52       16.83      0.99 o 
   7   4  17       11.30       10.22      1.07 o 
   8   4  17       10.45       10.01      0.89 o 
 -12   5  17        1.61        3.73      1.44 o 
 -11   5  17        1.60        0.89      1.32 o 
 -10   5  17        6.34        7.90      1.48 o 
  -9   5  17       42.53       48.49      2.25 o 
  -8   5  17        2.90        3.59      1.00 o 
  -7   5  17        5.76        6.12      1.02 o 
  -6   5  17       19.23       20.23      2.50 o 
  -5   5  17       18.12       22.01      1.34 o 
  -4   5  17       10.15        8.89      1.10 o 
  -3   5  17        1.63        1.60      0.96 o 
  -2   5  17       20.74       14.74      2.01 o 
  -1   5  17        2.47        3.80      0.99 o 
   0   5  17        8.04       12.18      1.13 o 
   1   5  17       44.83       45.82      2.24 o 
   2   5  17        2.92        3.64      0.80 o 
   3   5  17       52.40       52.79      2.46 o 
   4   5  17       29.55       34.18      1.41 o 
 -21   0  18        1.18        1.49      1.53 o 
 -20   0  18        0.10        0.94      1.45 o 
 -19   0  18      181.33      169.83      3.13 o 
 -18   0  18       91.11       85.77      2.55 o 
 -17   0  18       25.05       24.12      2.05 o 
 -16   0  18       32.12       37.93      1.58 o 
 -15   0  18      281.01      289.67     14.88 o 
 -14   0  18      161.46      185.02      3.24 o 
 -13   0  18       48.08       51.89      1.32 o 
 -12   0  18        0.74        2.04      0.74 o 
 -11   0  18       45.46       48.12      2.61 o 
 -10   0  18      136.11      133.98      1.87 o 
  -9   0  18       28.31       22.49      1.53 o 
  -8   0  18        0.57        0.86      0.96 o 
  -7   0  18       59.51       55.96      1.91 o 
  -6   0  18        1.51       -0.16      0.69 o 
  -5   0  18       21.27       18.52      1.06 o 
  -4   0  18        5.24        1.43      0.77 o 
  -3   0  18      127.26      126.65      2.65 o 
  -2   0  18       32.60       29.13      1.34 o 
  -1   0  18        9.17        5.58      0.82 o 
   0   0  18       39.05       34.08      1.56 o 
   1   0  18       33.09       31.90      5.54 o 
   2   0  18       73.56       84.03      4.99 o 
   3   0  18      430.45      438.43     17.54 o 
   4   0  18       33.68       51.09      6.36 o 
   5   0  18       18.37       28.59      1.15 o 
   6   0  18       63.62       73.19      5.75 o 
   7   0  18      509.79      498.22     25.25 o 
   8   0  18       76.63       87.16      6.02 o 
   9   0  18      118.03      113.34     13.61 o 
  10   0  18       20.69       21.63      3.20 o 
  11   0  18       86.66       83.77      6.66 o 
  12   0  18       16.27       28.92      2.66 o 
  13   0  18       82.40       94.45      3.23 o 
 -20   1  18       12.26       12.13      1.75 o 
 -19   1  18        5.82        7.32      1.51 o 
 -18   1  18       26.84       30.34      2.93 o 
 -17   1  18        0.10        0.96      0.75 o 
 -16   1  18       27.52       33.52      2.09 o 
 -15   1  18       26.65       28.71      1.12 o 
 -14   1  18      101.36      103.96      4.12 o 
 -13   1  18       10.81        9.03      1.60 o 
 -12   1  18       44.76       35.67      1.56 o 
 -11   1  18       58.51       53.91      1.12 o 
 -10   1  18        4.52        6.23      0.57 o 
  -9   1  18        0.48        0.63      0.53 o 
  -8   1  18      117.69      111.65      2.37 o 
  -7   1  18       14.69       14.18      1.49 o 
  -6   1  18      105.68      105.21      1.52 o 
  -5   1  18       32.67       29.77      1.66 o 
  -4   1  18       14.21       14.02      1.71 o 
  -3   1  18       12.49        9.45      0.62 o 
  -2   1  18       92.34       93.16      1.37 o 
  -1   1  18       12.61       13.11      0.71 o 
   0   1  18       34.77       32.46      0.94 o 
   1   1  18       55.33       57.78      1.12 o 
   2   1  18       71.82       69.66      1.37 o 
   3   1  18       11.46       14.11      0.75 o 
   4   1  18       71.60       61.67      1.84 o 
   5   1  18       92.34       90.56      2.66 o 
   6   1  18       26.28       31.38      2.43 o 
   7   1  18        6.25        7.54      1.58 o 
   8   1  18        7.20        6.19      0.69 o 
   9   1  18        1.58        0.71      0.58 o 
  10   1  18       66.02       63.29      1.91 o 
  11   1  18       67.16       69.29      2.08 o 
  12   1  18       29.13       31.37      4.36 o 
 -20   2  18        1.64        1.23      1.21 o 
 -19   2  18        0.37        0.89      0.75 o 
 -18   2  18        0.85       -0.14      0.76 o 
 -17   2  18        5.80        6.91      0.83 o 
 -16   2  18        8.44        5.04      1.29 o 
 -15   2  18        0.14        0.74      0.77 o 
 -14   2  18        1.58        0.26      0.75 o 
 -13   2  18        0.89        0.92      0.77 o 
 -12   2  18        2.03        2.85      1.05 o 
 -11   2  18        0.02        0.72      1.04 o 
 -10   2  18      103.08       92.24      2.15 o 
  -9   2  18        2.93        4.99      1.13 o 
  -8   2  18        0.00        0.39      1.08 o 
  -7   2  18       23.56       20.91      1.72 o 
  -6   2  18       38.69       34.39      1.77 o 
  -5   2  18        8.64        8.73      0.71 o 
  -4   2  18        6.15        4.26      1.29 o 
  -3   2  18       24.00       21.35      2.58 o 
  -2   2  18       28.06       21.05      1.20 o 
  -1   2  18        0.11       -0.18      0.51 o 
   0   2  18        9.80       11.63      0.62 o 
   1   2  18        1.21        1.49      0.54 o 
   2   2  18       52.19       45.10      0.90 o 
   3   2  18        3.28        2.03      0.56 o 
   4   2  18       25.42       20.30      1.47 o 
   5   2  18        0.08       -0.73      0.73 o 
   6   2  18        4.92        3.48      1.53 o 
   7   2  18        4.48        4.58      2.31 o 
   8   2  18        2.35        0.84      2.19 o 
   9   2  18        1.03        0.26      0.95 o 
  10   2  18        9.59        9.01      1.01 o 
  11   2  18        3.32        2.15      0.66 o 
 -18   3  18        1.42        0.06      0.84 o 
 -17   3  18       30.85       31.05      1.34 o 
 -16   3  18       39.36       39.22      1.41 o 
 -15   3  18       13.48       11.92      1.10 o 
 -14   3  18        0.49        1.33      0.85 o 
 -13   3  18        3.52        5.07      1.15 o 
 -12   3  18        1.18        0.96      1.05 o 
 -11   3  18       16.81       12.83      1.37 o 
 -10   3  18       66.64       56.55      2.02 o 
  -9   3  18       14.69       18.41      1.74 o 
  -8   3  18      295.71      272.05      2.43 o 
  -7   3  18      125.99      112.94      2.58 o 
  -6   3  18        2.65        4.18      0.92 o 
  -5   3  18       15.29       19.04      1.32 o 
  -4   3  18       47.93       50.65      1.52 o 
  -3   3  18       31.72       29.10      1.16 o 
  -2   3  18       18.89       21.74      2.41 o 
  -1   3  18      139.51      135.51      4.39 o 
   0   3  18      121.81      107.46      4.02 o 
   1   3  18       13.22       13.54      0.81 o 
   2   3  18       22.33       19.18      0.96 o 
   3   3  18        0.96       -0.16      0.60 o 
   4   3  18        0.79       -0.05      0.81 o 
   5   3  18        0.16       -0.59      0.59 o 
   6   3  18        9.26        8.19      0.79 o 
   7   3  18       24.80       22.42      1.05 o 
   8   3  18       22.85       20.84      1.03 o 
   9   3  18        6.96        6.08      0.92 o 
  10   3  18        9.55        8.78      1.15 o 
 -15   4  18        0.29        0.75      0.95 o 
 -14   4  18        0.87        2.46      1.21 o 
 -13   4  18        7.87       11.68      1.43 o 
 -12   4  18       25.61       31.76      2.01 o 
 -11   4  18        9.12        9.67      1.45 o 
 -10   4  18       16.50       17.69      1.80 o 
  -9   4  18       90.22       93.45      2.52 o 
  -8   4  18        3.20        4.11      0.94 o 
  -7   4  18       25.21       24.33      1.39 o 
  -6   4  18       30.69       36.39      1.76 o 
  -5   4  18       76.69       77.89      3.76 o 
  -4   4  18        8.08       12.48      1.09 o 
  -3   4  18       61.22       49.88      3.47 o 
  -2   4  18        6.68        8.40      1.41 o 
  -1   4  18        0.03        0.46      0.73 o 
   0   4  18        0.72        1.42      0.77 o 
   1   4  18       13.64       12.49      0.89 o 
   2   4  18        2.37        2.28      0.69 o 
   3   4  18        1.41        1.81      0.67 o 
   4   4  18        0.04        0.81      0.66 o 
   5   4  18       25.09       22.55      1.07 o 
   6   4  18        0.53       -0.35      0.73 o 
   7   4  18        0.43        0.89      0.80 o 
 -10   5  18       13.70       12.86      1.63 o 
  -9   5  18       23.60       24.92      2.09 o 
  -8   5  18        0.01        1.55      0.99 o 
  -7   5  18        0.60        0.78      1.00 o 
  -6   5  18        0.08        1.24      1.00 o 
  -5   5  18       14.29       18.20      1.47 o 
  -4   5  18        0.54        2.20      0.99 o 
  -3   5  18        6.53        6.87      1.64 o 
  -2   5  18        1.31        1.32      0.98 o 
  -1   5  18        2.82        3.83      1.05 o 
   0   5  18        0.21        2.13      1.02 o 
   1   5  18       20.37       20.26      1.42 o 
   2   5  18        5.00        4.71      0.89 o 
 -20   1  19       32.62       34.00      2.33 o 
 -19   1  19        6.51        6.11      1.62 o 
 -18   1  19       21.76       21.89      2.97 o 
 -17   1  19        2.08        2.07      0.79 o 
 -16   1  19       74.08       75.91      1.49 o 
 -15   1  19        6.18        7.55      0.99 o 
 -14   1  19      120.77      117.54      7.51 o 
 -13   1  19        0.03        0.77      0.76 o 
 -12   1  19       24.34       19.66      1.54 o 
 -11   1  19        4.39        3.66      0.79 o 
 -10   1  19        6.10        7.22      0.81 o 
  -9   1  19        2.59        1.73      0.74 o 
  -8   1  19       85.09       74.22      1.48 o 
  -7   1  19       20.85       22.79      1.14 o 
  -6   1  19        0.11        1.12      0.74 o 
  -5   1  19      194.47      182.78      6.00 o 
  -4   1  19        3.17        4.51      0.81 o 
  -3   1  19       64.52       65.63      1.25 o 
  -2   1  19       67.95       65.20      1.27 o 
  -1   1  19        8.03        6.43      0.63 o 
   0   1  19       35.47       34.40      1.12 o 
   1   1  19        0.72        0.91      0.60 o 
   2   1  19       29.29       25.94      0.86 o 
   3   1  19        3.43        3.97      0.59 o 
   4   1  19       49.13       50.58      2.30 o 
   5   1  19       25.03       27.91      1.80 o 
   6   1  19      174.38      172.38      4.94 o 
   7   1  19        4.82        5.49      1.07 o 
   8   1  19        0.52        0.13      0.73 o 
   9   1  19        0.07        0.34      0.59 o 
  10   1  19       70.67       72.36      2.63 o 
  11   1  19       47.95       51.81      4.32 o 
 -19   2  19       26.81       28.08      3.54 o 
 -18   2  19        0.96        2.50      0.83 o 
 -17   2  19        0.34        1.27      0.82 o 
 -16   2  19       12.72        8.75      1.57 o 
 -15   2  19       16.23       18.83      1.20 o 
 -14   2  19        0.00       -0.18      0.77 o 
 -13   2  19        0.56       -0.63      0.79 o 
 -12   2  19       56.16       61.68      1.98 o 
 -11   2  19        0.31        0.39      1.02 o 
 -10   2  19       69.86       68.04      2.05 o 
  -9   2  19        3.22        4.23      1.17 o 
  -8   2  19      124.54      119.54      2.52 o 
  -7   2  19       72.19       69.19      2.20 o 
  -6   2  19       25.41       23.85      2.85 o 
  -5   2  19        0.91        0.15      0.83 o 
  -4   2  19       30.64       32.96      1.14 o 
  -3   2  19       87.49       82.03      2.52 o 
  -2   2  19      145.35      135.80      3.14 o 
  -1   2  19        2.98        3.26      0.58 o 
   0   2  19       36.85       36.46      1.48 o 
   1   2  19        1.48        1.18      0.88 o 
   2   2  19       42.28       42.48      1.89 o 
   3   2  19        0.14        0.11      1.05 o 
   4   2  19        0.65       -0.68      1.15 o 
   5   2  19       13.42       15.99      1.95 o 
   6   2  19        5.45        3.10      2.47 o 
   7   2  19        6.06        7.38      1.92 o 
   8   2  19        0.05       -0.69      0.69 o 
   9   2  19        7.89        7.94      0.65 o 
  10   2  19        1.83        0.19      0.55 o 
 -17   3  19        6.81        7.65      0.99 o 
 -16   3  19        9.77       10.22      1.06 o 
 -15   3  19        6.97        7.49      1.06 o 
 -14   3  19        0.07       -0.14      0.88 o 
 -13   3  19        3.68        3.76      1.17 o 
 -12   3  19       30.27       29.77      1.73 o 
 -11   3  19       13.46       11.96      1.34 o 
 -10   3  19        6.43        8.19      1.31 o 
  -9   3  19        0.38        2.69      1.22 o 
  -8   3  19        4.63        6.89      0.96 o 
  -7   3  19        7.94        8.97      0.97 o 
  -6   3  19        0.95       -0.06      0.92 o 
  -5   3  19      125.02      129.55      1.99 o 
  -4   3  19       13.21       14.70      1.37 o 
  -3   3  19        2.77        4.86      0.97 o 
  -2   3  19       34.81       29.25      1.30 o 
  -1   3  19       91.66       79.14      3.46 o 
   0   3  19        1.21        2.91      0.67 o 
   1   3  19        3.99        5.02      0.67 o 
   2   3  19       18.98       14.31      0.93 o 
   3   3  19        0.00       -0.62      0.62 o 
   4   3  19        2.75        1.82      0.68 o 
   5   3  19        2.56        3.99      0.68 o 
   6   3  19        3.41        3.34      0.75 o 
   7   3  19       10.76       10.06      0.83 o 
   8   3  19        1.36        0.77      0.72 o 
 -14   4  19        2.21       -0.65      1.23 o 
 -13   4  19        1.15        0.11      1.20 o 
 -12   4  19        0.00        0.00      1.22 o 
 -11   4  19        5.06        7.66      1.41 o 
 -10   4  19        0.01        0.59      1.27 o 
  -9   4  19        8.00        8.55      1.47 o 
  -8   4  19        9.50        9.58      1.51 o 
  -7   4  19       11.58       10.06      1.09 o 
  -6   4  19       10.19        8.45      1.15 o 
  -5   4  19        7.70        8.33      1.05 o 
  -4   4  19        3.80        5.02      0.98 o 
  -3   4  19        0.16        0.28      0.95 o 
  -2   4  19       12.37       15.28      2.91 o 
  -1   4  19       39.50       39.16      2.98 o 
   0   4  19       14.18       18.15      1.85 o 
   1   4  19       17.35       19.04      1.11 o 
   2   4  19        1.54        0.97      0.78 o 
   3   4  19       20.45       26.87      1.20 o 
   4   4  19        5.84        7.22      0.77 o 
   5   4  19        6.88        9.11      0.89 o 
  -7   5  19       17.23       17.39      1.84 o 
  -6   5  19        7.51        7.87      1.67 o 
  -5   5  19       60.87       64.19      1.83 o 
  -4   5  19        5.64        8.04      1.08 o 
  -3   5  19        0.34       -1.00      1.00 o 
  -2   5  19       15.68       17.27      1.40 o 
 -18   0  20        2.64        1.33      1.35 o 
 -17   0  20        3.15        3.72      1.33 o 
 -16   0  20      177.84      169.34     10.94 o 
 -15   0  20       56.05       59.66      5.11 o 
 -14   0  20        6.50        7.85      0.89 o 
 -13   0  20      358.37      363.61     13.19 o 
 -12   0  20       70.53       79.18      1.52 o 
 -11   0  20       55.20       53.73      1.32 o 
 -10   0  20       25.44       19.77      4.23 o 
  -9   0  20       65.13       65.73      2.07 o 
  -8   0  20       44.97       40.61      1.91 o 
  -7   0  20      370.20      343.96      3.78 o 
  -6   0  20       45.75       46.21      2.05 o 
  -5   0  20        0.70        0.93      1.08 o 
  -4   0  20       24.71       26.70      1.76 o 
  -3   0  20      453.34      437.26     10.44 o 
  -2   0  20       27.66       24.93      1.30 o 
  -1   0  20       54.89       57.51      5.56 o 
   0   0  20        9.91       10.95      1.72 o 
   1   0  20      101.97       99.75      4.02 o 
   2   0  20       33.82       50.50      3.12 o 
   3   0  20      401.92      435.69      5.56 o 
   4   0  20        0.01        8.02      1.51 o 
   5   0  20      118.36      117.56      7.53 o 
   6   0  20      133.45      126.97     17.69 o 
   7   0  20        6.48        6.71      2.26 o 
   8   0  20       44.87       46.42      7.45 o 
   9   0  20        6.19        4.68      0.92 o 
  10   0  20       14.59       17.63      4.93 o 
 -19   1  20        4.77        2.58      1.49 o 
 -18   1  20        2.72        2.27      1.53 o 
 -17   1  20       23.52       26.82      1.28 o 
 -16   1  20        0.84        1.78      0.84 o 
 -15   1  20        0.68        2.58      0.94 o 
 -14   1  20       46.76       48.14      3.59 o 
 -13   1  20        2.81        2.85      1.22 o 
 -12   1  20        2.47        0.36      0.67 o 
 -11   1  20        3.10        1.35      0.74 o 
 -10   1  20        2.03        0.96      0.75 o 
  -9   1  20        0.07       -0.73      0.73 o 
  -8   1  20        0.01       -0.55      0.75 o 
  -7   1  20        5.80        5.70      0.87 o 
  -6   1  20       35.05       33.90      1.37 o 
  -5   1  20        0.85        0.79      0.80 o 
  -4   1  20       19.36       16.80      1.30 o 
  -3   1  20        8.34        7.96      1.20 o 
  -2   1  20        0.33       -0.55      0.59 o 
  -1   1  20        1.08        0.87      1.05 o 
   0   1  20        0.16       -0.33      0.77 o 
   1   1  20        9.43        7.64      0.79 o 
   2   1  20        0.54       -0.22      0.73 o 
   3   1  20        1.65        0.65      0.59 o 
   4   1  20       53.32       50.22      2.00 o 
   5   1  20        3.14        5.87      0.66 o 
   6   1  20        0.45        0.36      0.79 o 
   7   1  20       26.82       27.32      1.42 o 
   8   1  20        2.59        2.68      1.08 o 
   9   1  20        2.25        3.40      0.64 o 
  10   1  20        1.57        4.07      0.73 o 
 -18   2  20       43.53       52.50      2.35 o 
 -17   2  20        2.65        2.29      0.86 o 
 -16   2  20        4.42        5.66      0.92 o 
 -15   2  20        1.02        0.81      0.82 o 
 -14   2  20        0.15        0.12      0.82 o 
 -13   2  20        1.12        1.87      0.96 o 
 -12   2  20        1.22        1.30      1.14 o 
 -11   2  20       24.19       26.78      1.70 o 
 -10   2  20       36.22       36.32      1.85 o 
  -9   2  20       98.95       90.09      2.36 o 
  -8   2  20       37.04       36.14      1.97 o 
  -7   2  20       35.57       34.25      1.97 o 
  -6   2  20        0.21       -0.25      0.84 o 
  -5   2  20        0.97       -0.36      0.85 o 
  -4   2  20        1.27        0.81      0.86 o 
  -3   2  20        3.45        2.92      0.75 o 
  -2   2  20        5.85        7.13      0.68 o 
  -1   2  20       36.59       32.22      1.30 o 
   0   2  20       12.19       13.21      1.31 o 
   1   2  20       95.39       99.43      3.05 o 
   2   2  20        7.43        7.66      0.72 o 
   3   2  20        1.23        1.45      1.17 o 
   4   2  20        0.15       -0.96      0.98 o 
   5   2  20        5.63        3.60      0.69 o 
   6   2  20        1.33        0.33      0.76 o 
   7   2  20        0.24        0.00      0.78 o 
   8   2  20       67.04       58.89      2.81 o 
   9   2  20        0.06        0.24      0.59 o 
 -16   3  20        0.44       -0.05      0.91 o 
 -15   3  20        0.07       -0.12      0.90 o 
 -14   3  20       25.00       25.06      3.44 o 
 -13   3  20       13.41       15.42      1.74 o 
 -12   3  20        3.13        4.57      1.23 o 
 -11   3  20       37.03       40.12      2.10 o 
 -10   3  20      167.73      172.61      3.04 o 
  -9   3  20        1.09        1.21      1.26 o 
  -8   3  20        1.78        2.35      1.30 o 
  -7   3  20       17.28       14.73      1.40 o 
  -6   3  20       14.31       15.72      1.31 o 
  -5   3  20       15.04       14.11      1.99 o 
  -4   3  20        7.64        6.90      0.97 o 
  -3   3  20       10.68       11.55      1.50 o 
  -2   3  20       45.04       42.99      1.49 o 
  -1   3  20        0.04        1.78      0.95 o 
   0   3  20      124.99      127.35      4.26 o 
   1   3  20       33.95       32.36      1.20 o 
   2   3  20        0.59        1.00      0.67 o 
   3   3  20       30.16       30.18      1.05 o 
   4   3  20       32.11       32.56      1.06 o 
   5   3  20        2.78        3.69      0.80 o 
   6   3  20        0.02       -0.29      1.11 o 
   7   3  20       26.81       24.80      1.37 o 
 -12   4  20        1.11       -1.01      1.27 o 
 -11   4  20        5.92        6.81      1.51 o 
 -10   4  20        7.85        7.52      1.49 o 
  -9   4  20        1.03        1.92      1.42 o 
  -8   4  20        4.21        7.10      1.51 o 
  -7   4  20       30.65       36.38      1.61 o 
  -6   4  20        0.14        0.29      0.99 o 
  -5   4  20        0.00       -0.42      1.30 o 
  -4   4  20       28.92       23.16      2.14 o 
  -3   4  20        2.06        3.50      1.03 o 
  -2   4  20        1.73        1.47      1.02 o 
  -1   4  20        2.86        2.03      0.98 o 
   0   4  20        1.02        0.10      0.94 o 
   1   4  20        0.20        1.56      1.02 o 
   2   4  20       12.95       14.09      1.00 o 
   3   4  20        0.36        0.11      0.92 o 
 -18   1  21        0.86        0.69      0.84 o 
 -17   1  21        5.66        7.49      0.94 o 
 -16   1  21        0.84        1.63      0.85 o 
 -15   1  21       42.11       40.64      2.50 o 
 -14   1  21        3.95        4.26      0.87 o 
 -13   1  21        7.17        9.71      0.90 o 
 -12   1  21        0.65       -0.37      0.82 o 
 -11   1  21        0.31        0.23      0.90 o 
 -10   1  21       14.31       13.12      2.17 o 
  -9   1  21        1.24       -0.33      0.79 o 
  -8   1  21       15.05       13.55      1.18 o 
  -7   1  21       15.63       15.72      1.24 o 
  -6   1  21       25.60       26.48      1.34 o 
  -5   1  21        4.72        4.43      0.89 o 
  -4   1  21       24.66       23.14      1.30 o 
  -3   1  21        3.75        3.73      0.89 o 
  -2   1  21       11.15        8.59      1.02 o 
  -1   1  21        0.75       -0.87      0.87 o 
   0   1  21        9.90        8.46      0.73 o 
   1   1  21        1.77       -0.18      0.97 o 
   2   1  21        1.08        1.53      0.74 o 
   3   1  21       29.98       32.09      1.69 o 
   4   1  21        3.29        4.33      0.69 o 
   5   1  21       56.17       51.07      3.61 o 
   6   1  21        0.02        0.35      0.99 o 
   7   1  21       20.39       25.27      2.44 o 
   8   1  21        0.13        2.84      1.67 o 
 -17   2  21        5.73       10.00      1.02 o 
 -16   2  21        1.24        1.60      0.91 o 
 -15   2  21       15.23       20.84      1.60 o 
 -14   2  21        0.83        0.89      0.91 o 
 -13   2  21        1.69        2.21      0.92 o 
 -12   2  21       16.63       17.47      1.75 o 
 -11   2  21        4.77        3.00      1.28 o 
 -10   2  21       18.61       16.61      1.75 o 
  -9   2  21       25.13       22.04      1.84 o 
  -8   2  21       38.96       40.39      2.07 o 
  -7   2  21        0.67        2.29      1.26 o 
  -6   2  21       51.56       58.08      1.63 o 
  -5   2  21        2.48        2.85      0.93 o 
  -4   2  21        0.00        1.48      0.76 o 
  -3   2  21       14.14       13.61      1.21 o 
  -2   2  21      174.00      170.47      5.73 o 
  -1   2  21       70.56       66.68      4.11 o 
   0   2  21        7.91        8.55      0.74 o 
   1   2  21        0.67        0.02      0.65 o 
   2   2  21       20.67       18.19      0.86 o 
   3   2  21        6.69        7.46      0.66 o 
   4   2  21        8.32        8.17      0.76 o 
   5   2  21        9.16       11.26      0.89 o 
   6   2  21        3.54        2.80      0.82 o 
   7   2  21        1.91        0.58      0.78 o 
 -14   3  21        0.03       -0.87      1.17 o 
 -13   3  21        7.88        9.69      1.36 o 
 -12   3  21        0.41        1.59      1.30 o 
 -11   3  21        5.96        5.04      1.33 o 
 -10   3  21        4.88        4.58      1.42 o 
  -9   3  21       16.13       18.79      1.94 o 
  -8   3  21        0.60        0.46      1.30 o 
  -7   3  21        0.31        0.53      0.96 o 
  -6   3  21        0.41        0.16      0.89 o 
  -5   3  21        1.74        0.86      0.94 o 
  -4   3  21       12.67       10.20      1.43 o 
  -3   3  21       56.82       55.63      4.58 o 
  -2   3  21        5.17        7.38      1.05 o 
  -1   3  21        2.15        3.20      0.96 o 
   0   3  21        9.26        8.89      1.04 o 
   1   3  21       31.97       34.86      1.50 o 
   2   3  21        0.05       -0.68      0.76 o 
   3   3  21        2.33        0.72      0.82 o 
   4   3  21        4.26        2.70      0.96 o 
   5   3  21        1.10        0.90      0.84 o 
 -10   4  21       12.24        9.13      1.58 o 
  -9   4  21        4.28        2.20      1.49 o 
  -8   4  21        4.99        4.24      1.53 o 
  -7   4  21       13.07       13.59      1.21 o 
  -6   4  21        0.38        0.46      1.00 o 
  -5   4  21        0.26       -0.08      1.00 o 
  -4   4  21        8.41        7.95      1.09 o 
  -3   4  21       19.06       19.10      1.49 o 
  -2   4  21        4.57        4.69      1.67 o 
  -1   4  21        2.53        2.19      1.04 o 
   0   4  21        0.26       -0.17      1.81 o 
 -16   0  22        9.45        8.68      1.29 o 
 -15   0  22       52.41       54.86      2.06 o 
 -14   0  22       19.28       22.11      1.80 o 
 -13   0  22       66.76       63.36      2.07 o 
 -12   0  22        8.52       10.33      1.32 o 
 -11   0  22       14.86        9.16      1.38 o 
 -10   0  22        0.01       -0.23      1.13 o 
  -9   0  22        0.02       -1.13      1.13 o 
  -8   0  22       11.71       13.81      1.45 o 
  -7   0  22       34.24       24.55      1.94 o 
  -6   0  22       51.52       58.63      2.30 o 
  -5   0  22        7.30        6.58      1.41 o 
  -4   0  22        4.43        6.33      1.41 o 
  -3   0  22       21.51       15.28      1.75 o 
  -2   0  22        0.56       -0.33      1.30 o 
  -1   0  22       38.25       31.35      2.20 o 
   0   0  22        0.22        0.54      1.35 o 
   1   0  22       12.75       16.13      3.32 o 
   2   0  22       22.89       37.99      9.23 o 
   3   0  22      203.04      204.08     11.27 o 
   4   0  22       12.40       21.68      4.03 o 
   5   0  22        0.85        3.78      2.33 o 
   6   0  22       18.64       24.70      6.87 o 
   7   0  22        0.64        4.22      3.99 o 
 -16   1  22       11.26        8.84      0.99 o 
 -15   1  22        0.00        1.10      0.90 o 
 -14   1  22        0.15        1.17      0.88 o 
 -13   1  22       11.22        9.94      1.04 o 
 -12   1  22        0.79        1.25      0.71 o 
 -11   1  22        0.73        2.10      0.90 o 
 -10   1  22        5.90        5.84      0.91 o 
  -9   1  22        8.06        7.26      1.06 o 
  -8   1  22       11.39        8.23      0.97 o 
  -7   1  22        5.72        5.84      0.95 o 
  -6   1  22        3.14        2.43      0.91 o 
  -5   1  22       40.26       38.87      1.50 o 
  -4   1  22        4.80        3.02      0.87 o 
  -3   1  22        1.23        1.64      0.95 o 
  -2   1  22        0.43       -0.07      1.10 o 
  -1   1  22       19.91       20.35      1.40 o 
   0   1  22        2.03        2.61      0.93 o 
   1   1  22        4.80        2.29      0.70 o 
   2   1  22        2.21        4.61      1.19 o 
   3   1  22        7.67       12.36      1.25 o 
   4   1  22        0.37        0.24      0.74 o 
   5   1  22        3.50        6.43      1.80 o 
   6   1  22       24.10       31.60      5.34 o 
   7   1  22        2.91        4.80      0.90 o 
 -15   2  22       15.06       19.03      1.62 o 
 -14   2  22        4.87        4.82      0.98 o 
 -13   2  22        0.60        2.06      0.92 o 
 -12   2  22       10.08       10.85      1.38 o 
 -11   2  22       17.96       18.91      1.78 o 
 -10   2  22       14.70       15.63      1.82 o 
  -9   2  22       85.17       84.60      2.51 o 
  -8   2  22       17.83       15.57      1.92 o 
  -7   2  22       56.70       59.50      2.35 o 
  -6   2  22        3.55        4.00      0.94 o 
  -5   2  22       27.58       30.94      1.51 o 
  -4   2  22        0.48        2.13      0.77 o 
  -3   2  22       98.72      106.34      1.79 o 
  -2   2  22        9.25       13.96      0.99 o 
  -1   2  22       15.35       16.79      1.52 o 
   0   2  22        0.06        0.06      0.77 o 
   1   2  22        2.17        2.80      0.79 o 
   2   2  22       10.50        8.53      0.78 o 
   3   2  22        3.52        1.85      0.71 o 
   4   2  22        5.94        7.82      0.90 o 
   5   2  22       23.56       28.97      1.80 o 
 -12   3  22        0.60        0.11      1.27 o 
 -11   3  22        1.49        1.49      1.30 o 
 -10   3  22       18.54       14.36      1.62 o 
  -9   3  22        0.73        1.82      1.43 o 
  -8   3  22       68.58       59.68      2.41 o 
  -7   3  22       11.16        8.73      1.43 o 
  -6   3  22        0.98        0.89      0.98 o 
  -5   3  22       22.72       22.26      2.09 o 
  -4   3  22       28.73       25.64      1.48 o 
  -3   3  22       10.06        6.83      1.62 o 
  -2   3  22       42.31       38.42      4.01 o 
  -1   3  22        4.69        7.96      1.12 o 
   0   3  22        1.96        1.66      0.97 o 
   1   3  22        2.58        6.06      1.05 o 
   2   3  22        0.02       -0.21      1.17 o 
   3   3  22        9.45       10.46      1.47 o 
 -15   1  23       15.69       21.94      1.96 o 
 -14   1  23       60.50       70.04      2.32 o 
 -13   1  23        0.44        1.77      0.92 o 
 -12   1  23        9.94        9.63      0.82 o 
 -11   1  23        5.30        5.34      0.94 o 
 -10   1  23        1.01       -0.77      0.84 o 
  -9   1  23        0.46       -0.81      0.88 o 
  -8   1  23        0.86        0.93      0.91 o 
  -7   1  23       28.25       25.15      1.42 o 
  -6   1  23        0.86        2.26      0.92 o 
  -5   1  23       87.78       74.37      1.80 o 
  -4   1  23        0.61        1.67      0.92 o 
  -3   1  23        0.00       -0.42      1.28 o 
  -2   1  23        1.14        0.60      0.93 o 
  -1   1  23        4.78        3.58      0.96 o 
   0   1  23        3.77        3.52      0.82 o 
   1   1  23        0.05        1.00      0.90 o 
   2   1  23       76.91       83.25      4.84 o 
   3   1  23       23.40       32.90      2.80 o 
   4   1  23       41.42       48.99      9.11 o 
   5   1  23        5.88        7.23      1.38 o 
 -13   2  23        0.01       -0.40      1.15 o 
 -12   2  23       32.78       36.19      2.14 o 
 -11   2  23        2.85        3.82      1.34 o 
 -10   2  23       10.64       10.83      1.50 o 
  -9   2  23        0.54        2.08      1.37 o 
  -8   2  23       38.27       42.94      2.21 o 
  -7   2  23        5.85        6.18      1.46 o 
  -6   2  23        0.02       -0.28      0.91 o 
  -5   2  23        0.16       -0.04      0.81 o 
  -4   2  23       18.11       18.64      1.12 o 
  -3   2  23        7.95        8.73      0.91 o 
  -2   2  23        0.84        1.05      0.82 o 
  -1   2  23        0.38        0.12      0.80 o 
   0   2  23       27.93       27.22      1.20 o 
   1   2  23        7.09        6.43      0.91 o 
   2   2  23       18.41       20.70      1.20 o 
   3   2  23       16.15       13.25      1.56 o 
  -9   3  23        0.60       -0.89      1.39 o 
  -8   3  23        1.33        2.35      1.43 o 
  -7   3  23        0.00       -1.20      1.39 o 
  -6   3  23        0.98        1.58      1.00 o 
  -5   3  23        1.13        1.38      1.03 o 
  -4   3  23        0.30        1.28      1.03 o 
  -3   3  23       30.04       24.32      1.60 o 
  -2   3  23        0.00        1.43      1.01 o 
  -1   3  23        2.41        2.85      1.47 o 
 -13   0  24       18.89       26.13      2.05 o 
 -12   0  24        0.14        1.07      1.25 o 
 -11   0  24       25.88       29.66      2.02 o 
 -10   0  24        0.54        0.88      1.33 o 
  -9   0  24       17.87       26.40      2.06 o 
  -8   0  24        8.04        5.74      1.45 o 
  -7   0  24        6.00        3.27      1.45 o 
  -6   0  24        5.11        5.62      1.47 o 
  -5   0  24        8.99        6.02      1.43 o 
  -4   0  24        3.59       -0.34      1.39 o 
  -3   0  24       16.69       25.69      2.28 o 
  -2   0  24        0.67        3.85      1.52 o 
  -1   0  24       33.57       39.36      2.53 o 
   0   0  24        9.59        9.87      1.74 o 
   1   0  24       13.50       24.61      2.52 o 
   2   0  24        0.01       -0.06      1.45 o 
   3   0  24        0.38       -0.07      1.46 o 
 -13   1  24        0.02        0.96      1.28 o 
 -12   1  24        3.32        2.31      0.99 o 
 -11   1  24        0.61        0.20      0.92 o 
 -10   1  24       16.26       16.64      1.37 o 
  -9   1  24       12.02       14.76      1.70 o 
  -8   1  24       48.91       47.95      2.38 o 
  -7   1  24       24.36       29.16      1.51 o 
  -6   1  24        0.70        1.59      0.99 o 
  -5   1  24       14.76       18.26      1.47 o 
  -4   1  24       41.30       38.35      2.09 o 
  -3   1  24        7.23        8.85      1.10 o 
  -2   1  24       10.79       10.48      1.14 o 
  -1   1  24        1.39        1.91      1.04 o 
   0   1  24        6.79        6.09      0.91 o 
   1   1  24        0.13        2.20      0.86 o 
   2   1  24       64.70       64.94      3.12 o 
 -10   2  24        5.92        6.50      1.47 o 
  -9   2  24       20.28       16.12      1.98 o 
  -8   2  24        7.75        8.21      1.54 o 
  -7   2  24        0.02        0.99      1.41 o 
  -6   2  24        0.00        0.22      0.78 o 
  -5   2  24        2.78        3.82      0.87 o 
  -4   2  24        0.81        0.67      0.81 o 
  -3   2  24        2.49        2.57      0.89 o 
  -2   2  24        1.70        0.85      0.86 o 
  -1   2  24        0.62        0.05      0.86 o 
   0   2  24        3.17        3.18      1.46 o 
  -9   1  25        3.03        3.74      1.04 o 
  -8   1  25        6.86        9.73      1.13 o 
  -7   1  25        6.93        7.68      1.12 o 
  -6   1  25        0.11        1.02      0.97 o 
  -5   1  25        2.20        2.10      1.04 o 
  -4   1  25       20.91       25.90      1.61 o 
  -3   1  25        0.72        2.31      1.01 o 
  -2   1  25       31.10       36.59      1.70 o 
                                                 
